# Supplementary material for: 5-Acetyl-4-(3-hy­droxy­phen­yl)-6-methyl-1,2,3,4-tetra­hydro­pyrimidin-2-one–tris­(hy­droxy­meth­yl)ammonium chloride (2/1)
Source: Acta Crystallogr Sect E Struct Rep Online. 2013 Nov 13;69(Pt 12):o1766–7. doi: 10.1107/S1600536813030559 (PMC3885040; doi:10.1107/S1600536813030559)
Supplement: Supplementary file 1 [file e-69-o1766-sup1.cif]

##############################################################################
#                                                                            #
# This CIF contains the data in a paper accepted for publication in          #
# Acta Crystallographica Section E. It conforms to the requirements of       #
# Notes for Authors for Acta Crystallographica Section E, and has been       #
# peer reviewed under the auspices of the IUCr Commission on Journals.       #
#                                                                            #
# Full details of the Crystallographic Information File format               #
# are given in the paper "The Crystallographic Information File (CIF):       #
# a New Standard Archive File for Crystallography" by S. R. Hall, F. H.      #
# Allen and I. D. Brown [Acta Cryst. (1991), A47, 655-685].                  #
#                                                                            #
# The current version of the core CIF dictionary is obtainable from          #
# ftp://ftp.iucr.org/pub/cif_core.dic.                                       #
#                                                                            #
# Software is freely available for graphical display of the structure(s)     #
# in this CIF. For information consult the CIF software page                 #
# http://www.iucr.org/resources/cif/software.                                #
#                                                                            #
# This file may be used for bona fide research purposes within the           #
# scientific community so long as proper attribution is given to the journal # 
# article from which it was obtained.                                        #
#                                                                            #
##############################################################################
data_global
_audit_creation_method     SHELXL-97
_journal_date_recd_electronic     2013-10-28
_journal_date_accepted     2013-11-07
_journal_name_full     'Acta Crystallographica, Section E'
_journal_year     2013
_journal_volume     69
_journal_issue     12
_journal_page_first     o1766
_journal_page_last     o1767
_journal_paper_category     QO
_journal_paper_doi     10.1107/S1600536813030559
_journal_coeditor_code     SU2662
loop_
    _publ_contact_author_name
    _publ_contact_author_address
    _publ_contact_author_email
    'Dr. M. NizamMohideen'
;
Department of Physics
The New College (Autonomous)
Chennai 600 014
Tamilnadu
India
;
 'mnizam_new@yahoo.in'
_publ_contact_author_fax     ?
_publ_contact_author_phone     '91-9841459257'
_publ_section_title
;\
5-Acetyl-4-(3-hydroxyphenyl)-6-methyl-1,2,3,4-tetrahydropyrimidin-2-one--\
tris(hydroxymethyl)ammonium chloride (2/1)
;
loop_
    _publ_author_name
    _publ_author_footnote
    _publ_author_address
    'Huq, C. A. M. A.' .
;
PG & Research Department of Chemistry
The New College (Autonomous)
Chennai 600 014
Tamilnadu
India
;
    'Fouzia, S.' .
;
PG & Research Department of Chemistry
The New College (Autonomous)
Chennai 600 014
Tamilnadu
India
;
    'NizamMohideen, M.' .
;
Department of Physics
The New College (Autonomous)
Chennai 600 014
Tamilnadu
India
;
data_I
_database_code_depnum_ccdc_archive     'CCDC 970695'
_chemical_name_systematic
;\
5-Acetyl-4-(3-hydroxyphenyl)-6-methyl-1,2,3,4-tetrahydropyrimidin-2-one--\
tris(hydroxymethyl)ammonium chloride (2/1)
;
_chemical_name_common     ?
_chemical_formula_moiety     '2(C13 H14 N2 O3), C3 H10 N O3 +, Cl -'
_chemical_formula_sum     'C29 H38 Cl N5 O9'
_chemical_formula_iupac     '2C13 H14 N2 O3, C3 H10 N O3 +, Cl -'
_chemical_formula_weight     636.09
_chemical_melting_point     ?
_symmetry_cell_setting     orthorhombic
_symmetry_space_group_name_H-M     'P n a 21'
_symmetry_space_group_name_Hall     'P 2c -2n'
loop_
    _symmetry_equiv_pos_site_id
    _symmetry_equiv_pos_as_xyz
    1 x,y,z
    2 -x,-y,1/2+z
    3 1/2-x,1/2+y,1/2+z
    4 1/2+x,1/2-y,z
_cell_length_a     15.7317(7)
_cell_length_b     7.2634(12)
_cell_length_c     28.8121(3)
_cell_angle_alpha     90.00
_cell_angle_beta     90.00
_cell_angle_gamma     90.00
_cell_volume     3292.2(6)
_cell_formula_units_Z     4
_cell_measurement_reflns_used     5539
_cell_measurement_theta_min     2.3
_cell_measurement_theta_max     22.5
_cell_measurement_temperature     293(2)
_exptl_crystal_description     Block
_exptl_crystal_colour     Brown
_exptl_crystal_size_max     0.30
_exptl_crystal_size_mid     0.20
_exptl_crystal_size_min     0.20
_exptl_crystal_density_diffrn     1.283
_exptl_crystal_density_meas     ?
_exptl_crystal_density_method     'not measured'
_exptl_crystal_F_000     1344
_exptl_absorpt_coefficient_mu     0.173
_exptl_absorpt_correction_type     multi-scan
_exptl_absorpt_process_details     '(SADABS; Bruker, 2004)'
_exptl_absorpt_correction_T_min     0.9499
_exptl_absorpt_correction_T_max     0.9662
_exptl_special_details     ?
_diffrn_ambient_temperature     293(2)
_diffrn_radiation_type     MoK\a
_diffrn_radiation_wavelength     0.71073
_diffrn_radiation_source     'fine-focus sealed tube'
_diffrn_radiation_monochromator     graphite
_diffrn_measurement_device_type
;
Bruker Kappa APEXII CCD
;
_diffrn_measurement_method     '\w and \f scans'
_diffrn_detector_area_resol_mean     ?
_diffrn_reflns_number     27037
_diffrn_reflns_av_R_equivalents     0.0382
_diffrn_reflns_av_sigmaI/netI     0.0311
_diffrn_reflns_theta_min     2.59
_diffrn_reflns_theta_max     24.99
_diffrn_reflns_theta_full     24.99
_diffrn_measured_fraction_theta_max     1.000
_diffrn_measured_fraction_theta_full     1.000
_diffrn_reflns_limit_h_min     -18
_diffrn_reflns_limit_h_max     18
_diffrn_reflns_limit_k_min     -8
_diffrn_reflns_limit_k_max     8
_diffrn_reflns_limit_l_min     -34
_diffrn_reflns_limit_l_max     33
_diffrn_standards_number     0
_diffrn_standards_interval_count     ?
_diffrn_standards_interval_time     ?
_diffrn_standards_decay_%     ?
_refine_special_details
;
Refinement of <i>F</i>^2^ against ALL reflections. The weighted <i>R</i>-factor
<i>wR</i> and goodness of fit <i>S</i> are based on <i>F</i>^2^, conventional
<i>R</i>-factors <i>R</i> are based on <i>F</i>, with <i>F</i> set to zero for
negative <i>F</i>^2^. The threshold expression of <i>F</i>^2^ >
\s(<i>F</i>^2^) is used only for calculating <i>R</i>-factors(gt) <i>etc</i>.
and is not relevant to the choice of reflections for refinement.
<i>R</i>-factors based on <i>F</i>^2^ are statistically about twice as large
as those based on <i>F</i>, and <i>R</i>-factors based on ALL data will be
even larger.
;
_reflns_number_total     5759
_reflns_number_gt     4284
_reflns_threshold_expression     I>2\s(I)
_refine_ls_structure_factor_coef     Fsqd
_refine_ls_matrix_type     full
_refine_ls_R_factor_all     0.0636
_refine_ls_R_factor_gt     0.0467
_refine_ls_wR_factor_gt     0.1399
_refine_ls_wR_factor_ref     0.1573
_refine_ls_goodness_of_fit_ref     0.883
_refine_ls_restrained_S_all     0.952
_refine_ls_number_reflns     5759
_refine_ls_number_parameters     489
_refine_ls_number_restraints     270
_refine_ls_hydrogen_treatment     mixed
_refine_ls_weighting_scheme     calc
_refine_ls_weighting_details
                 'calc w=1/[\s^2^(Fo^2^)+(0.1275P)^2^] where P=(Fo^2^+2Fc^2^)/3'
_atom_sites_solution_hydrogens     geom
_atom_sites_solution_primary     direct
_atom_sites_solution_secondary     difmap
_refine_ls_shift/su_max     0.001
_refine_ls_shift/su_mean     0.000
_refine_diff_density_max     0.207
_refine_diff_density_min     -0.231
_refine_ls_extinction_method     none
_refine_ls_extinction_coef     ?
loop_
    _atom_type_symbol
    _atom_type_description
    _atom_type_scat_dispersion_real
    _atom_type_scat_dispersion_imag
    _atom_type_scat_source
    'C' 'C' 0.0033 0.0016
                         'International Tables Vol C Tables 4.2.6.8 and 6.1.1.4'
    'H' 'H' 0.0000 0.0000
                         'International Tables Vol C Tables 4.2.6.8 and 6.1.1.4'
    'N' 'N' 0.0061 0.0033
                         'International Tables Vol C Tables 4.2.6.8 and 6.1.1.4'
    'O' 'O' 0.0106 0.0060
                         'International Tables Vol C Tables 4.2.6.8 and 6.1.1.4'
    'Cl' 'Cl' 0.1484 0.1585
                         'International Tables Vol C Tables 4.2.6.8 and 6.1.1.4'
_computing_data_collection     'APEX2 (Bruker, 2004)'
_computing_cell_refinement     'APEX2 and SAINT (Bruker, 2004)'
_computing_data_reduction     'SAINT and XPREP (Bruker, 2004)'
_computing_structure_solution     'SHELXS97 (Sheldrick, 2008)'
_computing_structure_refinement     'SHELXL97 (Sheldrick, 2008)'
_computing_molecular_graphics
 'ORTEP-3 for Windows (Farrugia, 2012) and Mercury (Macrae <i>et al.</i>, 2008)'
_computing_publication_material
;
WinGX (Farrugia, 2012) and PLATON (Spek, 2009)
;
loop_
    _atom_site_type_symbol
    _atom_site_label
    _atom_site_fract_x
    _atom_site_fract_y
    _atom_site_fract_z
    _atom_site_U_iso_or_equiv
    _atom_site_thermal_displace_type
    _atom_site_calc_flag
    _atom_site_refinement_flags
    _atom_site_occupancy
    _atom_site_disorder_assembly
    _atom_site_disorder_group
    O O1 1.1898(3) -0.1336(5) 0.76654(15) 0.0627(17) Uani d D 1.000 . .
    O O2 1.0190(3) 0.5947(4) 0.81444(19) 0.0739(16) Uani d D 1.000 . .
    O O3 1.2755(3) 0.7663(6) 0.90241(17) 0.0800(19) Uani d D 1.000 . .
    N N1 1.1703(3) 0.1712(6) 0.77776(16) 0.0427(14) Uani d D 1.000 . .
    N N2 1.0738(3) -0.0308(5) 0.80570(14) 0.0394(14) Uani d D 1.000 . .
    C C1 1.1482(3) -0.0060(5) 0.78268(17) 0.0397(16) Uani d D 1.000 . .
    C C2 1.0148(3) 0.1002(5) 0.81631(16) 0.0340(16) Uani d . 1.000 . .
    C C3 1.0405(3) 0.2834(6) 0.81304(18) 0.0353(16) Uani d . 1.000 . .
    C C4 1.1346(3) 0.3226(6) 0.80297(15) 0.0363(14) Uani d D 1.000 . .
    C C5 0.9322(4) 0.0233(7) 0.8310(2) 0.0557(19) Uani d . 1.000 . .
    C C6 0.9843(3) 0.4432(6) 0.8171(2) 0.0473(18) Uani d D 1.000 . .
    C C7 0.8944(4) 0.4363(7) 0.8239(3) 0.080(3) Uani d . 1.000 . .
    C C8 1.1811(3) 0.3670(5) 0.84776(16) 0.0330(14) Uani d D 1.000 . .
    C C9 1.2002(4) 0.2298(7) 0.8808(2) 0.050(2) Uani d . 1.000 . .
    C C10 1.2412(5) 0.2783(10) 0.9205(2) 0.067(2) Uani d . 1.000 . .
    C C11 1.2679(4) 0.4511(8) 0.92887(18) 0.0463(17) Uani d . 1.000 . .
    C C12 1.2508(4) 0.5852(7) 0.89731(19) 0.0483(19) Uani d D 1.000 . .
    C C13 1.2081(3) 0.5437(7) 0.8560(2) 0.0410(17) Uani d . 1.000 . .
    O O4 1.3085(2) -0.6328(4) 0.73448(12) 0.0469(11) Uani d D 1.000 . .
    O O5 1.4787(3) 0.0947(4) 0.6874(2) 0.0797(19) Uani d D 1.000 . .
    O O6 1.2233(4) 0.2696(6) 0.60050(16) 0.082(2) Uani d D 1.000 . .
    N N3 1.4242(3) -0.5345(5) 0.69651(15) 0.0435(14) Uani d D 1.000 . .
    N N4 1.3262(2) -0.3263(6) 0.72435(15) 0.0380(14) Uani d D 1.000 . .
    C C14 1.3476(3) -0.4990(6) 0.71941(16) 0.0363(16) Uani d D 1.000 . .
    C C15 1.3671(3) -0.1749(5) 0.69814(15) 0.0373(16) Uani d D 1.000 . .
    C C16 1.4586(3) -0.2193(5) 0.68982(18) 0.0337(16) Uani d . 1.000 . .
    C C17 1.4817(3) -0.3934(6) 0.68695(18) 0.0380(16) Uani d . 1.000 . .
    C C18 1.5676(3) -0.4680(6) 0.67216(19) 0.0433(16) Uani d . 1.000 . .
    C C19 1.5110(3) -0.0543(6) 0.6852(2) 0.0417(14) Uani d D 1.000 . .
    C C20 1.6079(3) -0.0632(7) 0.6794(3) 0.063(2) Uani d . 1.000 . .
    C C21 1.3158(3) -0.1330(7) 0.65405(17) 0.0410(17) Uani d D 1.000 . .
    C C22 1.2883(3) 0.0439(7) 0.6458(2) 0.0437(17) Uani d . 1.000 . .
    C C23 1.2456(3) 0.0907(7) 0.60659(19) 0.0500(19) Uani d D 1.000 . .
    C C24 1.2280(4) -0.0445(9) 0.5741(2) 0.063(2) Uani d . 1.000 . .
    C C25 1.2538(4) -0.2274(7) 0.5825(2) 0.0483(19) Uani d . 1.000 . .
    C C26 1.2990(4) -0.2677(8) 0.6224(2) 0.0523(19) Uani d . 1.000 . .
    O O7' 1.0035(13) 0.728(2) 0.4720(8) 0.292(8) Uani d DUP 0.582(8) B 4
    O O8' 0.9692(11) 0.201(2) 0.4311(5) 0.196(6) Uani d DUP 0.582(8) B 4
    O O9' 0.9596(13) 0.263(3) 0.5715(6) 0.229(7) Uani d DUP 0.582(8) B 4
    N N5' 0.9720(5) 0.4167(11) 0.4963(4) 0.089(3) Uani d DUP 0.582(8) B 4
    C C27' 0.9651(9) 0.6189(16) 0.5113(6) 0.164(5) Uani d DUP 0.582(8) B 4
    C C28' 0.9618(11) 0.407(2) 0.4438(5) 0.155(6) Uani d DUP 0.582(8) B 4
    C C29' 0.9145(11) 0.306(2) 0.5242(5) 0.162(6) Uani d DUP 0.582(8) B 4
    O O7 1.0080(11) 0.673(2) 0.5558(6) 0.173(6) Uani d DUP 0.418(8) B 3
    O O8 0.9161(16) 0.214(3) 0.4526(9) 0.243(8) Uani d DUP 0.418(8) B 3
    O O9 1.009(2) 0.091(3) 0.5610(10) 0.293(9) Uani d DUP 0.418(8) B 3
    N N5 0.9777(12) 0.3735(18) 0.5171(5) 0.123(5) Uani d DUP 0.418(8) B 3
    C C27 0.9570(12) 0.509(2) 0.5539(7) 0.127(6) Uani d DUP 0.418(8) B 3
    C C28 0.9308(18) 0.416(3) 0.4721(7) 0.155(6) Uani d DUP 0.418(8) B 3
    C C29 0.9450(17) 0.178(2) 0.5314(8) 0.189(7) Uani d DUP 0.418(8) B 3
    Cl Cl1 1.1695(4) 0.3682(5) 0.5004(2) 0.0599(13) Uani d UP 0.71(4) A 1
    Cl Cl1' 1.1562(16) 0.335(4) 0.5030(8) 0.105(4) Uani d UP 0.29(4) A 2
    H H1A 1.2138(19) 0.195(6) 0.7584(12) 0.0510 Uiso d D 1.000 . .
    H H2A 1.058(3) -0.147(3) 0.8046(17) 0.0470 Uiso d D 1.000 . .
    H H3 1.30050 0.77880 0.92720 0.0970 Uiso c R 1.000 . .
    H H4 1.13740 0.43170 0.78300 0.0440 Uiso c R 1.000 . .
    H H5A 0.88710 0.10050 0.81980 0.0840 Uiso c RD 1.000 . .
    H H5B 0.93000 0.01770 0.86420 0.0840 Uiso c R 1.000 . .
    H H5C 0.92580 -0.09830 0.81840 0.0840 Uiso c R 1.000 . .
    H H7A 0.87180 0.55920 0.82390 0.1210 Uiso c R 1.000 . .
    H H7B 0.88220 0.37850 0.85310 0.1210 Uiso c R 1.000 . .
    H H7C 0.86870 0.36680 0.79930 0.1210 Uiso c RD 1.000 . .
    H H9 1.18500 0.10790 0.87550 0.0600 Uiso c R 1.000 . .
    H H10 1.25110 0.18830 0.94280 0.0800 Uiso c R 1.000 . .
    H H11 1.29770 0.47850 0.95590 0.0560 Uiso c R 1.000 . .
    H H13 1.19790 0.63560 0.83430 0.0490 Uiso c R 1.000 . .
    H H3A 1.438(3) -0.650(4) 0.6926(18) 0.0520 Uiso d D 1.000 . .
    H H4A 1.2747(15) -0.298(6) 0.7333(12) 0.0460 Uiso d D 1.000 . .
    H H6 1.20900 0.28610 0.57340 0.0980 Uiso c R 1.000 . .
    H H15 1.36510 -0.06470 0.71780 0.0450 Uiso c R 1.000 . .
    H H18A 1.56130 -0.59270 0.66170 0.0650 Uiso c R 1.000 . .
    H H18B 1.60600 -0.46470 0.69810 0.0650 Uiso c R 1.000 . .
    H H18C 1.58990 -0.39370 0.64740 0.0650 Uiso c R 1.000 . .
    H H20A 1.63180 0.05660 0.68470 0.0940 Uiso c R 1.000 . .
    H H20B 1.62150 -0.10330 0.64860 0.0940 Uiso c R 1.000 . .
    H H20C 1.63110 -0.14870 0.70150 0.0940 Uiso c R 1.000 . .
    H H22 1.29940 0.13440 0.66780 0.0520 Uiso c R 1.000 . .
    H H24 1.19930 -0.01480 0.54690 0.0750 Uiso c R 1.000 . .
    H H25 1.24050 -0.32000 0.56140 0.0580 Uiso c R 1.000 . .
    H H26 1.31810 -0.38710 0.62770 0.0630 Uiso c R 1.000 . .
    H H5' 1.02570 0.37890 0.50300 0.1070 Uiso c RP 0.582(8) B 4
    H H7' 1.05360 0.69870 0.46880 0.4380 Uiso c RP 0.582(8) B 4
    H H8' 0.93090 0.14330 0.44390 0.2940 Uiso c RP 0.582(8) B 4
    H H9' 0.96880 0.35990 0.58530 0.3440 Uiso c RP 0.582(8) B 4
    H H27C 0.90620 0.65340 0.51610 0.1970 Uiso c RP 0.582(8) B 4
    H H27D 0.99630 0.63980 0.53990 0.1970 Uiso c RP 0.582(8) B 4
    H H28C 1.00590 0.47770 0.42850 0.1860 Uiso c RP 0.582(8) B 4
    H H28D 0.90690 0.45520 0.43450 0.1860 Uiso c RP 0.582(8) B 4
    H H29C 0.90130 0.19160 0.50820 0.1940 Uiso c RP 0.582(8) B 4
    H H29D 0.86190 0.37180 0.52960 0.1940 Uiso c RP 0.582(8) B 4
    H H5 1.03480 0.37080 0.51210 0.1480 Uiso c RP 0.418(8) B 3
    H H7 1.02490 0.69820 0.52970 0.2600 Uiso c RP 0.418(8) B 3
    H H8 0.89780 0.22040 0.42600 0.3640 Uiso c RP 0.418(8) B 3
    H H9A 1.02430 0.16360 0.58100 0.4400 Uiso c RP 0.418(8) B 3
    H H27A 0.89810 0.54520 0.55010 0.1530 Uiso c RP 0.418(8) B 3
    H H27B 0.96140 0.44670 0.58370 0.1530 Uiso c RP 0.418(8) B 3
    H H28A 0.96520 0.48940 0.45120 0.1870 Uiso c RP 0.418(8) B 3
    H H28B 0.87730 0.47860 0.47790 0.1870 Uiso c RP 0.418(8) B 3
    H H29A 0.89170 0.18930 0.54810 0.2270 Uiso c RP 0.418(8) B 3
    H H29B 0.93540 0.10410 0.50390 0.2270 Uiso c RP 0.418(8) B 3
loop_
    _atom_site_aniso_label
    _atom_site_aniso_U_11
    _atom_site_aniso_U_22
    _atom_site_aniso_U_33
    _atom_site_aniso_U_12
    _atom_site_aniso_U_13
    _atom_site_aniso_U_23
    O1 0.061(3) 0.059(3) 0.068(3) 0.0137(19) 0.012(2) -0.020(2)
    O2 0.053(2) 0.0307(19) 0.138(4) 0.0040(16) -0.002(3) -0.003(2)
    O3 0.107(4) 0.056(3) 0.077(3) -0.022(2) -0.041(3) -0.006(2)
    N1 0.040(2) 0.039(2) 0.049(3) 0.0013(18) 0.0200(19) -0.0030(19)
    N2 0.042(2) 0.0253(19) 0.051(3) -0.0083(16) 0.007(2) 0.0034(18)
    C1 0.042(3) 0.034(2) 0.043(3) -0.001(2) 0.002(2) 0.006(2)
    C2 0.042(3) 0.027(2) 0.033(3) -0.0009(18) 0.006(2) -0.0004(19)
    C3 0.031(3) 0.033(2) 0.042(3) -0.0068(18) 0.003(2) -0.003(2)
    C4 0.025(2) 0.040(2) 0.044(3) -0.0119(18) 0.008(2) 0.007(2)
    C5 0.042(3) 0.049(3) 0.076(4) -0.006(2) 0.012(3) 0.008(3)
    C6 0.054(3) 0.021(2) 0.067(4) 0.008(2) 0.007(3) 0.006(2)
    C7 0.053(4) 0.040(3) 0.148(6) 0.014(2) 0.004(4) -0.035(3)
    C8 0.026(2) 0.026(2) 0.047(3) 0.0025(16) 0.010(2) 0.005(2)
    C9 0.056(4) 0.028(3) 0.067(4) 0.006(2) -0.008(3) 0.008(3)
    C10 0.075(4) 0.077(4) 0.048(4) 0.008(3) -0.003(3) 0.009(3)
    C11 0.047(3) 0.054(3) 0.038(3) -0.004(2) -0.004(2) -0.004(3)
    C12 0.055(4) 0.045(3) 0.045(3) 0.002(2) 0.004(3) -0.009(2)
    C13 0.040(3) 0.038(3) 0.045(3) -0.010(2) 0.004(2) 0.002(2)
    O4 0.042(2) 0.0386(19) 0.060(2) -0.0107(14) 0.0150(17) -0.0007(17)
    O5 0.049(2) 0.0261(19) 0.164(5) 0.0039(16) 0.005(3) -0.005(2)
    O6 0.131(5) 0.055(3) 0.060(3) 0.037(3) -0.003(3) 0.002(2)
    N3 0.037(2) 0.0276(19) 0.066(3) -0.0065(16) 0.015(2) 0.002(2)
    N4 0.029(2) 0.040(2) 0.045(3) 0.0097(16) 0.0058(17) -0.0005(19)
    C14 0.028(2) 0.045(3) 0.036(3) -0.007(2) 0.009(2) 0.010(2)
    C15 0.043(3) 0.021(2) 0.048(3) -0.0082(18) 0.002(2) 0.0019(19)
    C16 0.031(3) 0.026(2) 0.044(3) -0.0033(17) 0.004(2) -0.0038(19)
    C17 0.023(2) 0.040(3) 0.051(3) 0.0007(17) 0.003(2) -0.001(2)
    C18 0.037(3) 0.030(2) 0.063(3) 0.0072(19) 0.013(3) 0.001(2)
    C19 0.024(2) 0.042(2) 0.059(3) 0.0027(19) -0.007(2) 0.015(2)
    C20 0.026(3) 0.055(3) 0.108(5) -0.003(2) 0.006(3) -0.012(3)
    C21 0.029(3) 0.050(3) 0.044(3) 0.002(2) 0.005(2) 0.001(2)
    C22 0.046(3) 0.038(3) 0.047(3) -0.001(2) 0.002(2) -0.004(2)
    C23 0.044(3) 0.051(3) 0.055(4) 0.019(2) 0.003(3) -0.002(2)
    C24 0.057(4) 0.068(4) 0.063(4) 0.002(3) 0.000(3) 0.003(3)
    C25 0.053(3) 0.038(3) 0.054(4) -0.004(2) -0.005(3) -0.012(2)
    C26 0.057(4) 0.049(3) 0.051(3) 0.014(2) 0.006(3) -0.001(3)
    O7' 0.300(15) 0.273(14) 0.303(15) 0.041(11) 0.023(11) 0.032(11)
    O8' 0.179(10) 0.264(11) 0.144(9) 0.084(9) -0.033(8) -0.031(8)
    O9' 0.216(12) 0.293(13) 0.179(10) 0.038(11) 0.014(9) 0.013(10)
    N5' 0.052(3) 0.122(5) 0.094(7) 0.026(4) -0.013(5) 0.019(6)
    C27' 0.145(8) 0.169(9) 0.177(11) 0.073(7) -0.024(8) -0.055(8)
    C28' 0.123(9) 0.208(11) 0.135(10) 0.047(9) -0.058(8) 0.033(9)
    C29' 0.149(10) 0.202(12) 0.134(8) -0.014(9) 0.049(7) -0.004(9)
    O7 0.172(11) 0.180(10) 0.168(11) 0.049(9) 0.016(9) -0.031(9)
    O8 0.220(14) 0.271(14) 0.237(15) 0.031(12) -0.010(12) 0.036(12)
    O9 0.290(16) 0.301(16) 0.289(16) 0.052(13) 0.012(13) -0.013(13)
    N5 0.117(8) 0.156(8) 0.097(8) -0.018(7) -0.001(7) 0.011(7)
    C27 0.106(9) 0.138(10) 0.138(10) 0.006(8) 0.033(8) -0.028(8)
    C28 0.123(11) 0.207(11) 0.136(11) 0.022(10) -0.025(10) 0.021(10)
    C29 0.190(12) 0.213(12) 0.164(11) -0.001(10) -0.001(10) -0.021(10)
    Cl1 0.075(2) 0.063(3) 0.0417(17) 0.0184(10) 0.0047(18) 0.0032(18)
    Cl1' 0.062(4) 0.174(9) 0.080(5) 0.046(6) 0.023(6) 0.036(7)
_geom_special_details
;
Bond distances, angles <i>etc</i>. have been calculated using the rounded
fractional coordinates. All su's are estimated from the variances of the
(full) variance-covariance matrix. The cell e.s.d.'s are taken into account in
the estimation of distances, angles and torsion angles
;
loop_
    _geom_bond_atom_site_label_1
    _geom_bond_atom_site_label_2
    _geom_bond_site_symmetry_1
    _geom_bond_site_symmetry_2
    _geom_bond_distance
    _geom_bond_publ_flag
    O1 C1 . . 1.226(6) no
    O2 C6 . . 1.231(6) no
    O3 C12 . . 1.379(7) no
    O3 H3 . . 0.8200 no
    O4 C14 . . 1.229(5) no
    O5 C19 . . 1.197(6) no
    O6 C23 . . 1.357(7) no
    O6 H6 . . 0.8200 no
    O7' C27' . . 1.51(3) no
    O8' C28' . . 1.55(2) no
    O9' C29' . . 1.57(2) no
    O7' H7' . . 0.8200 no
    O8' H8' . . 0.8200 no
    O9' H9' . . 0.8200 no
    O7 C27 . . 1.44(2) no
    O8 C28 . . 1.59(3) no
    O9 C29 . . 1.46(4) no
    O7 H7 . . 0.8200 no
    O8 H8 . . 0.8200 no
    O9 H9A . . 0.8200 no
    N1 C4 . . 1.433(6) no
    N1 C1 . . 1.341(6) no
    N2 C1 . . 1.357(7) no
    N2 C2 . . 1.364(6) no
    N1 H1A . . 0.90(3) no
    N2 H2A . . 0.88(2) no
    N3 C14 . . 1.398(7) no
    N3 C17 . . 1.394(6) no
    N4 C15 . . 1.481(6) no
    N4 C14 . . 1.307(6) no
    N3 H3A . . 0.87(3) no
    N4 H4A . . 0.88(3) no
    N5' C27' . . 1.535(15) no
    N5' C29' . . 1.453(18) no
    N5' C28' . . 1.523(18) no
    N5' H5' . . 0.9100 no
    N5 C28 . . 1.52(3) no
    N5 C27 . . 1.48(2) no
    N5 C29 . . 1.57(2) no
    N5 H5 . . 0.9100 no
    C2 C5 . . 1.476(8) no
    C2 C3 . . 1.394(6) no
    C3 C6 . . 1.464(6) no
    C3 C4 . . 1.535(7) no
    C4 C8 . . 1.518(6) no
    C6 C7 . . 1.429(8) no
    C8 C9 . . 1.411(7) no
    C8 C13 . . 1.373(6) no
    C9 C10 . . 1.360(9) no
    C10 C11 . . 1.345(9) no
    C11 C12 . . 1.359(8) no
    C12 C13 . . 1.400(8) no
    C4 H4 . . 0.9800 no
    C5 H5C . . 0.9600 no
    C5 H5A . . 0.9600 no
    C5 H5B . . 0.9600 no
    C7 H7B . . 0.9600 no
    C7 H7C . . 0.9600 no
    C7 H7A . . 0.9600 no
    C9 H9 . . 0.9300 no
    C10 H10 . . 0.9300 no
    C11 H11 . . 0.9300 no
    C13 H13 . . 0.9300 no
    C15 C16 . . 1.495(7) no
    C15 C21 . . 1.536(7) no
    C16 C17 . . 1.318(6) no
    C16 C19 . . 1.461(6) no
    C17 C18 . . 1.517(7) no
    C19 C20 . . 1.535(7) no
    C21 C26 . . 1.363(8) no
    C21 C22 . . 1.377(7) no
    C22 C23 . . 1.358(8) no
    C23 C24 . . 1.385(8) no
    C24 C25 . . 1.410(8) no
    C25 C26 . . 1.383(8) no
    C15 H15 . . 0.9800 no
    C18 H18C . . 0.9600 no
    C18 H18A . . 0.9600 no
    C18 H18B . . 0.9600 no
    C20 H20B . . 0.9600 no
    C20 H20A . . 0.9600 no
    C20 H20C . . 0.9600 no
    C22 H22 . . 0.9300 no
    C24 H24 . . 0.9300 no
    C25 H25 . . 0.9300 no
    C26 H26 . . 0.9300 no
    C27' H27C . . 0.9700 no
    C27' H27D . . 0.9700 no
    C28' H28C . . 0.9700 no
    C28' H28D . . 0.9700 no
    C29' H29C . . 0.9700 no
    C29' H29D . . 0.9700 no
    C27 H27A . . 0.9700 no
    C27 H27B . . 0.9700 no
    C28 H28A . . 0.9700 no
    C28 H28B . . 0.9700 no
    C29 H29A . . 0.9700 no
    C29 H29B . . 0.9700 no
loop_
    _geom_angle_atom_site_label_1
    _geom_angle_atom_site_label_2
    _geom_angle_atom_site_label_3
    _geom_angle_site_symmetry_1
    _geom_angle_site_symmetry_2
    _geom_angle_site_symmetry_3
    _geom_angle
    _geom_angle_publ_flag
    C12 O3 H3 . . . 109.00 no
    C23 O6 H6 . . . 109.00 no
    C27' O7' H7' . . . 109.00 no
    C28' O8' H8' . . . 109.00 no
    C29' O9' H9' . . . 109.00 no
    C27 O7 H7 . . . 109.00 no
    C28 O8 H8 . . . 109.00 no
    C29 O9 H9A . . . 110.00 no
    C1 N1 C4 . . . 125.6(4) no
    C1 N2 C2 . . . 127.1(4) no
    C1 N1 H1A . . . 117(3) no
    C4 N1 H1A . . . 118(3) no
    C1 N2 H2A . . . 111(3) no
    C2 N2 H2A . . . 119(3) no
    C14 N3 C17 . . . 121.1(4) no
    C14 N4 C15 . . . 123.1(4) no
    C14 N3 H3A . . . 117(3) no
    C17 N3 H3A . . . 121(3) no
    C15 N4 H4A . . . 112(3) no
    C14 N4 H4A . . . 120(3) no
    C28' N5' C29' . . . 117.3(10) no
    C27' N5' C29' . . . 109.3(10) no
    C27' N5' C28' . . . 108.5(10) no
    C27' N5' H5' . . . 107.00 no
    C29' N5' H5' . . . 107.00 no
    C28' N5' H5' . . . 107.00 no
    C27 N5 C28 . . . 111.6(15) no
    C27 N5 C29 . . . 110.0(14) no
    C28 N5 C29 . . . 104.4(16) no
    C29 N5 H5 . . . 110.00 no
    C28 N5 H5 . . . 110.00 no
    C27 N5 H5 . . . 110.00 no
    O1 C1 N2 . . . 123.0(4) no
    O1 C1 N1 . . . 123.2(5) no
    N1 C1 N2 . . . 113.8(4) no
    N2 C2 C5 . . . 113.5(4) no
    C3 C2 C5 . . . 129.5(4) no
    N2 C2 C3 . . . 117.0(4) no
    C2 C3 C6 . . . 125.2(4) no
    C4 C3 C6 . . . 116.8(4) no
    C2 C3 C4 . . . 118.0(4) no
    N1 C4 C3 . . . 109.4(4) no
    N1 C4 C8 . . . 113.9(4) no
    C3 C4 C8 . . . 110.1(4) no
    C3 C6 C7 . . . 125.5(4) no
    O2 C6 C3 . . . 115.9(4) no
    O2 C6 C7 . . . 118.6(4) no
    C4 C8 C13 . . . 119.7(4) no
    C9 C8 C13 . . . 118.6(5) no
    C4 C8 C9 . . . 121.8(4) no
    C8 C9 C10 . . . 119.1(5) no
    C9 C10 C11 . . . 122.7(6) no
    C10 C11 C12 . . . 119.1(5) no
    O3 C12 C11 . . . 123.8(5) no
    C11 C12 C13 . . . 120.6(5) no
    O3 C12 C13 . . . 115.5(5) no
    C8 C13 C12 . . . 119.8(5) no
    N1 C4 H4 . . . 108.00 no
    C8 C4 H4 . . . 108.00 no
    C3 C4 H4 . . . 108.00 no
    C2 C5 H5C . . . 109.00 no
    H5A C5 H5C . . . 109.00 no
    C2 C5 H5B . . . 110.00 no
    C2 C5 H5A . . . 109.00 no
    H5A C5 H5B . . . 109.00 no
    H5B C5 H5C . . . 110.00 no
    H7A C7 H7B . . . 109.00 no
    C6 C7 H7B . . . 109.00 no
    H7B C7 H7C . . . 109.00 no
    C6 C7 H7C . . . 110.00 no
    C6 C7 H7A . . . 109.00 no
    H7A C7 H7C . . . 109.00 no
    C8 C9 H9 . . . 120.00 no
    C10 C9 H9 . . . 120.00 no
    C9 C10 H10 . . . 119.00 no
    C11 C10 H10 . . . 119.00 no
    C10 C11 H11 . . . 120.00 no
    C12 C11 H11 . . . 120.00 no
    C12 C13 H13 . . . 120.00 no
    C8 C13 H13 . . . 120.00 no
    O4 C14 N3 . . . 116.9(4) no
    O4 C14 N4 . . . 126.3(4) no
    N3 C14 N4 . . . 116.8(4) no
    C16 C15 C21 . . . 114.6(4) no
    N4 C15 C21 . . . 109.9(4) no
    N4 C15 C16 . . . 109.9(3) no
    C17 C16 C19 . . . 128.7(4) no
    C15 C16 C17 . . . 118.9(4) no
    C15 C16 C19 . . . 112.4(3) no
    C16 C17 C18 . . . 127.3(4) no
    N3 C17 C18 . . . 111.8(4) no
    N3 C17 C16 . . . 120.9(4) no
    O5 C19 C16 . . . 119.8(5) no
    O5 C19 C20 . . . 117.7(4) no
    C16 C19 C20 . . . 122.4(4) no
    C15 C21 C22 . . . 119.5(4) no
    C22 C21 C26 . . . 119.6(5) no
    C15 C21 C26 . . . 120.9(4) no
    C21 C22 C23 . . . 122.2(5) no
    C22 C23 C24 . . . 118.9(5) no
    O6 C23 C24 . . . 122.7(5) no
    O6 C23 C22 . . . 118.4(5) no
    C23 C24 C25 . . . 119.6(5) no
    C24 C25 C26 . . . 119.3(5) no
    C21 C26 C25 . . . 120.3(5) no
    C16 C15 H15 . . . 107.00 no
    C21 C15 H15 . . . 107.00 no
    N4 C15 H15 . . . 107.00 no
    H18A C18 H18C . . . 110.00 no
    C17 C18 H18C . . . 109.00 no
    H18A C18 H18B . . . 109.00 no
    C17 C18 H18B . . . 109.00 no
    C17 C18 H18A . . . 109.00 no
    H18B C18 H18C . . . 109.00 no
    H20B C20 H20C . . . 109.00 no
    C19 C20 H20B . . . 110.00 no
    H20A C20 H20C . . . 109.00 no
    C19 C20 H20C . . . 109.00 no
    C19 C20 H20A . . . 109.00 no
    H20A C20 H20B . . . 110.00 no
    C23 C22 H22 . . . 119.00 no
    C21 C22 H22 . . . 119.00 no
    C25 C24 H24 . . . 120.00 no
    C23 C24 H24 . . . 120.00 no
    C26 C25 H25 . . . 120.00 no
    C24 C25 H25 . . . 120.00 no
    C21 C26 H26 . . . 120.00 no
    C25 C26 H26 . . . 120.00 no
    O7' C27' N5' . . . 105.3(12) no
    O8' C28' N5' . . . 105.8(11) no
    O9' C29' N5' . . . 108.0(13) no
    H27C C27' H27D . . . 109.00 no
    N5' C27' H27D . . . 111.00 no
    N5' C27' H27C . . . 111.00 no
    O7' C27' H27C . . . 111.00 no
    O7' C27' H27D . . . 111.00 no
    O8' C28' H28C . . . 111.00 no
    H28C C28' H28D . . . 109.00 no
    N5' C28' H28C . . . 111.00 no
    O8' C28' H28D . . . 111.00 no
    N5' C28' H28D . . . 111.00 no
    N5' C29' H29C . . . 110.00 no
    N5' C29' H29D . . . 110.00 no
    O9' C29' H29C . . . 110.00 no
    O9' C29' H29D . . . 110.00 no
    H29C C29' H29D . . . 108.00 no
    O7 C27 N5 . . . 117.1(16) no
    O8 C28 N5 . . . 100.6(16) no
    O9 C29 N5 . . . 108.6(19) no
    O7 C27 H27A . . . 108.00 no
    O7 C27 H27B . . . 108.00 no
    N5 C27 H27A . . . 108.00 no
    N5 C27 H27B . . . 108.00 no
    H27A C27 H27B . . . 107.00 no
    O8 C28 H28A . . . 112.00 no
    O8 C28 H28B . . . 112.00 no
    N5 C28 H28A . . . 112.00 no
    N5 C28 H28B . . . 112.00 no
    H28A C28 H28B . . . 109.00 no
    O9 C29 H29A . . . 110.00 no
    O9 C29 H29B . . . 110.00 no
    N5 C29 H29A . . . 110.00 no
    N5 C29 H29B . . . 110.00 no
    H29A C29 H29B . . . 109.00 no
loop_
    _geom_torsion_atom_site_label_1
    _geom_torsion_atom_site_label_2
    _geom_torsion_atom_site_label_3
    _geom_torsion_atom_site_label_4
    _geom_torsion_site_symmetry_1
    _geom_torsion_site_symmetry_2
    _geom_torsion_site_symmetry_3
    _geom_torsion_site_symmetry_4
    _geom_torsion
    _geom_torsion_publ_flag
    C4 N1 C1 O1 . . . . -167.0(5) no
    C4 N1 C1 N2 . . . . 15.3(7) no
    C1 N1 C4 C3 . . . . -33.4(6) no
    C1 N1 C4 C8 . . . . 90.3(6) no
    C2 N2 C1 O1 . . . . -165.3(5) no
    C1 N2 C2 C5 . . . . 165.7(5) no
    C1 N2 C2 C3 . . . . -15.8(7) no
    C2 N2 C1 N1 . . . . 12.4(7) no
    C14 N3 C17 C16 . . . . -14.9(7) no
    C17 N3 C14 N4 . . . . 11.1(7) no
    C17 N3 C14 O4 . . . . -166.2(4) no
    C14 N3 C17 C18 . . . . 167.0(4) no
    C14 N4 C15 C21 . . . . 93.6(5) no
    C14 N4 C15 C16 . . . . -33.4(6) no
    C15 N4 C14 O4 . . . . -168.3(4) no
    C15 N4 C14 N3 . . . . 14.6(6) no
    C27' N5' C29' O9' . . . . -82.1(14) no
    C27' N5' C28' O8' . . . . -179.9(11) no
    C29' N5' C27' O7' . . . . -162.5(13) no
    C28' N5' C29' O9' . . . . 154.1(12) no
    C29' N5' C28' O8' . . . . -55.6(16) no
    C28' N5' C27' O7' . . . . -33.6(15) no
    C5 C2 C3 C6 . . . . -10.1(9) no
    C5 C2 C3 C4 . . . . 171.8(5) no
    N2 C2 C3 C6 . . . . 171.7(5) no
    N2 C2 C3 C4 . . . . -6.4(7) no
    C2 C3 C6 C7 . . . . -1.6(9) no
    C2 C3 C6 O2 . . . . 178.2(5) no
    C4 C3 C6 C7 . . . . 176.5(6) no
    C4 C3 C6 O2 . . . . -3.7(7) no
    C6 C3 C4 N1 . . . . -151.0(4) no
    C6 C3 C4 C8 . . . . 83.2(5) no
    C2 C3 C4 N1 . . . . 27.3(6) no
    C2 C3 C4 C8 . . . . -98.6(5) no
    N1 C4 C8 C9 . . . . -50.3(6) no
    N1 C4 C8 C13 . . . . 127.5(5) no
    C3 C4 C8 C9 . . . . 73.0(6) no
    C3 C4 C8 C13 . . . . -109.3(5) no
    C4 C8 C9 C10 . . . . -179.3(5) no
    C9 C8 C13 C12 . . . . -2.3(8) no
    C4 C8 C13 C12 . . . . 179.8(5) no
    C13 C8 C9 C10 . . . . 2.9(8) no
    C8 C9 C10 C11 . . . . -3.0(10) no
    C9 C10 C11 C12 . . . . 2.5(11) no
    C10 C11 C12 C13 . . . . -1.8(9) no
    C10 C11 C12 O3 . . . . -179.8(6) no
    C11 C12 C13 C8 . . . . 1.8(8) no
    O3 C12 C13 C8 . . . . 179.9(5) no
    N4 C15 C21 C22 . . . . 125.6(5) no
    N4 C15 C21 C26 . . . . -56.0(6) no
    C21 C15 C16 C19 . . . . 83.2(5) no
    C21 C15 C16 C17 . . . . -95.9(5) no
    N4 C15 C16 C19 . . . . -152.5(4) no
    C16 C15 C21 C22 . . . . -110.1(5) no
    C16 C15 C21 C26 . . . . 68.3(6) no
    N4 C15 C16 C17 . . . . 28.4(6) no
    C15 C16 C19 O5 . . . . -1.3(8) no
    C15 C16 C17 C18 . . . . 170.8(5) no
    C15 C16 C17 N3 . . . . -7.0(8) no
    C17 C16 C19 O5 . . . . 177.7(6) no
    C17 C16 C19 C20 . . . . -4.8(9) no
    C15 C16 C19 C20 . . . . 176.3(5) no
    C19 C16 C17 C18 . . . . -8.2(9) no
    C19 C16 C17 N3 . . . . 174.1(5) no
    C15 C21 C26 C25 . . . . -179.0(5) no
    C26 C21 C22 C23 . . . . -1.0(8) no
    C15 C21 C22 C23 . . . . 177.4(5) no
    C22 C21 C26 C25 . . . . -0.7(8) no
    C21 C22 C23 C24 . . . . 1.0(8) no
    C21 C22 C23 O6 . . . . -177.8(5) no
    O6 C23 C24 C25 . . . . 179.4(6) no
    C22 C23 C24 C25 . . . . 0.7(8) no
    C23 C24 C25 C26 . . . . -2.3(9) no
    C24 C25 C26 C21 . . . . 2.3(9) no
loop_
    _geom_hbond_atom_site_label_D
    _geom_hbond_atom_site_label_H
    _geom_hbond_atom_site_label_A
    _geom_hbond_site_symmetry_A
    _geom_hbond_distance_DH
    _geom_hbond_distance_HA
    _geom_hbond_distance_DA
    _geom_hbond_angle_DHA
    _geom_hbond_publ_flag
    N1 H1A O4 1_565 0.90(3) 2.06(4) 2.882(6) 151(4) yes
    N2 H2A O2 1_545 0.88(2) 1.99(3) 2.865(5) 170(5) yes
    O3 H3 Cl1 3_755 0.82 2.26 3.044(8) 161 yes
    N3 H3A O5 1_545 0.87(3) 1.97(3) 2.839(5) 175(3) yes
    N4 H4A O1 . 0.88(3) 2.03(3) 2.836(6) 152(3) yes
    O6 H6 Cl1 . 0.82 2.27 3.090(7) 173 yes
    C13 H13 O1 1_565 0.93 2.58 3.496(7) 171 yes
    C18 H18B O1 4_545 0.96 2.48 3.411(7) 164 yes
    C22 H22 O4 1_565 0.93 2.56 3.485(6) 171 yes
    C28' H28D Cg1 2_764 0.97 2.65 3.598(17) 166 yes
    C27 H27A Cg2 4_455 0.97 2.73 3.444(19) 131 yes
_iucr_refine_instructions_details
;
TITL AH in Pna21
CELL  0.71073  15.7317   7.2634  28.8121   90.000   90.000   90.000
ZERR     4.00   0.0007   0.0012   0.0003    0.000    0.000    0.000
LATT  -1
SYMM  - X, - Y, 1/2 + Z
SYMM  1/2 + X, 1/2 - Y,   Z
SYMM  1/2 - X, 1/2 + Y, 1/2 + Z
SFAC  C    H    N    O    CL
UNIT  116  152  20   36   4
MERG   2
OMIT    -3.00  50.00
TWIN
SIMU  0.02 0.04 N5 > O9
SADI  0.02 N5 C28 N5 C29 N5 C27 N5' C28' N5' C29' N5' C27'
SADI  0.02 C27 C28 C28 C29 C29 C27 C27' C28' C28' C29' C29' C27'
SADI  0.02 C27 O7 C28 O8 C29 O9 C27' O7' C28' O8' C29' O9'
SADI  0.02 N5 O7 N5 O8 N5 O9 N5' O7' N5' O8' N5' O9'
SADI  0.005 C1 O1 C14 O4
SADI  0.02 C12 O3 C23 O6
SADI  0.02 C6 O2 C19 O5
SIMU  0.02 0.04 C27 > O9 C27' > O9'
SIMU  0.02 0.04 N5 N5'
ISOR  0.015 N5 > O9'
SADI  0.01 C4 C8 C15 C21
DFIX  2.10 0.02 H5A H7C
DELU  O7' C27'
DELU  O9' C29'
DFIX  0.90  0.02 N1 H1A  N4 H4A  N2 H2A N3 H3A
SIMU  0.02 0.04 CL1 CL1'
EQIV $1 x, y-1, z
HTAB C5 O2_$1
EQIV $2 x, y+1, z
HTAB C13 O1_$2
EQIV $3 x+1/2, -y-1/2, z
HTAB C18 O1_$3
HTAB C20 O1_$3
HTAB C22 O4_$2
HTAB C24 Cl1'
HTAB N1 O4_$2
HTAB N2 O2_$1
HTAB N3 O5_$1
HTAB N4 O1
EQIV $4 -x+5/2, y+1/2, z+1/2
HTAB O3 Cl1_$4
HTAB O3 Cl1'_$4
HTAB O6 Cl1
HTAB O6 Cl1'
HTAB C29 O8
FMAP   2
PLAN   20
SIZE     0.20   0.20   0.30
BOND   $H
ACTA
CONF
L.S.  11
WGHT    0.127500
BASF   0.31583
FVAR       0.34366   0.41763   0.70950
C1    1    1.148208   -0.006010    0.782677    11.00000    0.04250    0.03436 =
         0.04296    0.00597    0.00191   -0.00148
C2    1    1.014766    0.100215    0.816308    11.00000    0.04157    0.02653 =
         0.03341   -0.00039    0.00589   -0.00093
C3    1    1.040472    0.283372    0.813036    11.00000    0.03069    0.03316 =
         0.04161   -0.00272    0.00307   -0.00676
C4    1    1.134566    0.322649    0.802967    11.00000    0.02494    0.04027 =
         0.04416    0.00735    0.00755   -0.01193
AFIX  13
H4    2    1.137408    0.431721    0.783006    11.00000   -1.20000
AFIX   0
C5    1    0.932212    0.023298    0.830956    11.00000    0.04209    0.04947 =
         0.07643    0.00843    0.01238   -0.00591
AFIX 137
H5A   2    0.887114    0.100508    0.819776    11.00000   -1.50000
H5B   2    0.930019    0.017671    0.864223    11.00000   -1.50000
H5C   2    0.925787   -0.098333    0.818398    11.00000   -1.50000
AFIX   0
C6    1    0.984348    0.443242    0.817137    11.00000    0.05425    0.02119 =
         0.06718    0.00596    0.00687    0.00751
C7    1    0.894378    0.436348    0.823938    11.00000    0.05293    0.04011 =
         0.14801   -0.03468    0.00434    0.01407
AFIX 137
H7A   2    0.871820    0.559156    0.823920    11.00000   -1.50000
H7B   2    0.882181    0.378490    0.853145    11.00000   -1.50000
H7C   2    0.868723    0.366770    0.799315    11.00000   -1.50000
AFIX   0
C8    1    1.181137    0.367038    0.847764    11.00000    0.02640    0.02622 =
         0.04743    0.00546    0.00983    0.00245
C9    1    1.200238    0.229798    0.880829    11.00000    0.05563    0.02793 =
         0.06681    0.00835   -0.00793    0.00575
AFIX  43
H9    2    1.185017    0.107876    0.875526    11.00000   -1.20000
AFIX   0
C10   1    1.241179    0.278253    0.920525    11.00000    0.07528    0.07706 =
         0.04842    0.00930   -0.00347    0.00802
AFIX  43
H10   2    1.251125    0.188274    0.942838    11.00000   -1.20000
AFIX   0
C11   1    1.267924    0.451145    0.928873    11.00000    0.04718    0.05399 =
         0.03769   -0.00376   -0.00356   -0.00409
AFIX  43
H11   2    1.297734    0.478524    0.955879    11.00000   -1.20000
AFIX   0
C12   1    1.250787    0.585180    0.897312    11.00000    0.05495    0.04549 =
         0.04512   -0.00903    0.00363    0.00205
C13   1    1.208056    0.543678    0.856042    11.00000    0.04024    0.03779 =
         0.04538    0.00217    0.00398   -0.00952
AFIX  43
H13   2    1.197918    0.635605    0.834267    11.00000   -1.20000
AFIX   0
C14   1    1.347561   -0.498950    0.719413    11.00000    0.02842    0.04491 =
         0.03644    0.00990    0.00914   -0.00691
C15   1    1.367051   -0.174865    0.698143    11.00000    0.04274    0.02109 =
         0.04843    0.00189    0.00238   -0.00817
AFIX  13
H15   2    1.365103   -0.064702    0.717752    11.00000   -1.20000
AFIX   0
C16   1    1.458649   -0.219335    0.689818    11.00000    0.03120    0.02592 =
         0.04432   -0.00378    0.00399   -0.00326
C17   1    1.481699   -0.393405    0.686948    11.00000    0.02308    0.04045 =
         0.05055   -0.00134    0.00272    0.00072
C18   1    1.567618   -0.467982    0.672165    11.00000    0.03676    0.03009 =
         0.06318    0.00111    0.01339    0.00724
AFIX 137
H18A  2    1.561314   -0.592653    0.661651    11.00000   -1.50000
H18B  2    1.605994   -0.464738    0.698058    11.00000   -1.50000
H18C  2    1.589912   -0.393742    0.647431    11.00000   -1.50000
AFIX   0
C19   1    1.511022   -0.054289    0.685152    11.00000    0.02422    0.04214 =
         0.05896    0.01516   -0.00697    0.00271
C20   1    1.607893   -0.063249    0.679429    11.00000    0.02623    0.05494 =
         0.10758   -0.01232    0.00561   -0.00336
AFIX 137
H20A  2    1.631773    0.056590    0.684671    11.00000   -1.50000
H20B  2    1.621463   -0.103268    0.648550    11.00000   -1.50000
H20C  2    1.631058   -0.148674    0.701484    11.00000   -1.50000
AFIX   0
C21   1    1.315835   -0.132952    0.654048    11.00000    0.02897    0.05020 =
         0.04407    0.00125    0.00454    0.00199
C22   1    1.288344    0.043889    0.645786    11.00000    0.04584    0.03834 =
         0.04678   -0.00366    0.00185   -0.00067
AFIX  43
H22   2    1.299429    0.134405    0.667799    11.00000   -1.20000
AFIX   0
C23   1    1.245588    0.090722    0.606592    11.00000    0.04403    0.05056 =
         0.05485   -0.00228    0.00294    0.01908
C24   1    1.227996   -0.044507    0.574130    11.00000    0.05734    0.06835 =
         0.06277    0.00261   -0.00010    0.00223
AFIX  43
H24   2    1.199293   -0.014807    0.546924    11.00000   -1.20000
AFIX   0
C25   1    1.253766   -0.227441    0.582476    11.00000    0.05302    0.03767 =
         0.05396   -0.01215   -0.00497   -0.00391
AFIX  43
H25   2    1.240493   -0.320026    0.561390    11.00000   -1.20000
AFIX   0
C26   1    1.299041   -0.267727    0.622399    11.00000    0.05742    0.04899 =
         0.05146   -0.00076    0.00586    0.01363
AFIX  43
H26   2    1.318075   -0.387140    0.627656    11.00000   -1.20000
AFIX   0
N1    3    1.170318    0.171248    0.777764    11.00000    0.03994    0.03906 =
         0.04909   -0.00304    0.01996    0.00134
H1A   2    1.213800    0.195311    0.758423    11.00000   -1.20000
N2    3    1.073843   -0.030789    0.805705    11.00000    0.04172    0.02527 =
         0.05128    0.00340    0.00671   -0.00830
H2A   2    1.057928   -0.147068    0.804618    11.00000   -1.20000
N3    3    1.424204   -0.534461    0.696506    11.00000    0.03667    0.02764 =
         0.06635    0.00226    0.01516   -0.00648
H3A   2    1.438349   -0.649926    0.692643    11.00000   -1.20000
N4    3    1.326158   -0.326317    0.724354    11.00000    0.02925    0.04045 =
         0.04508   -0.00051    0.00583    0.00971
H4A   2    1.274724   -0.298052    0.733256    11.00000   -1.20000
O1    4    1.189792   -0.133553    0.766539    11.00000    0.06123    0.05884 =
         0.06753   -0.02037    0.01222    0.01366
O2    4    1.019004    0.594650    0.814441    11.00000    0.05260    0.03068 =
         0.13804   -0.00295   -0.00247    0.00398
O3    4    1.275513    0.766315    0.902409    11.00000    0.10743    0.05644 =
         0.07743   -0.00607   -0.04066   -0.02182
AFIX 147
H3    2    1.300537    0.778791    0.927176    11.00000   -1.20000
AFIX   0
O4    4    1.308451   -0.632834    0.734476    11.00000    0.04203    0.03862 =
         0.06015   -0.00071    0.01497   -0.01066
O5    4    1.478718    0.094738    0.687436    11.00000    0.04903    0.02607 =
         0.16436   -0.00470    0.00475    0.00390
O6    4    1.223292    0.269634    0.600499    11.00000    0.13065    0.05480 =
         0.06044    0.00219   -0.00274    0.03749
AFIX  83
H6    2    1.208991    0.286086    0.573447    11.00000   -1.20000
AFIX   0
PART 1
CL1   5    1.169470    0.368235    0.500365    31.00000    0.07497    0.06284 =
         0.04167    0.00317    0.00466    0.01845
PART 2
CL1'  5    1.156155    0.334939    0.502972   -31.00000    0.06192    0.17382 =
         0.08039    0.03637    0.02295    0.04603
PART  0
PART    3
N5    3    0.977722    0.373537    0.517150    21.00000    0.11669    0.15590 =
         0.09685    0.01059   -0.00057   -0.01841
AFIX  13
H5    2    1.034809    0.370760    0.512102    21.00000   -1.20000
AFIX   0
C27   1    0.956959    0.508562    0.553935    21.00000    0.10599    0.13803 =
         0.13821   -0.02845    0.03329    0.00643
AFIX  23
H27A  2    0.898093    0.545206    0.550061    21.00000   -1.20000
H27B  2    0.961370    0.446735    0.583679    21.00000   -1.20000
AFIX   0
C28   1    0.930755    0.415918    0.472128    21.00000    0.12333    0.20729 =
         0.13633    0.02050   -0.02453    0.02166
AFIX  23
H28A  2    0.965198    0.489404    0.451234    21.00000   -1.20000
H28B  2    0.877342    0.478568    0.477909    21.00000   -1.20000
AFIX   0
C29   1    0.945004    0.178327    0.531426    21.00000    0.19038    0.21271 =
         0.16369   -0.02105   -0.00064   -0.00093
AFIX  23
H29A  2    0.891650    0.189263    0.548075    21.00000   -1.20000
H29B  2    0.935387    0.104084    0.503939    21.00000   -1.20000
AFIX   0
O7    4    1.007997    0.672650    0.555841    21.00000    0.17233    0.18022 =
         0.16809   -0.03094    0.01640    0.04934
AFIX  83
H7    2    1.024904    0.698166    0.529700    21.00000   -1.50000
AFIX   0
O8    4    0.916127    0.214339    0.452561    21.00000    0.21991    0.27099 =
         0.23704    0.03643   -0.00982    0.03109
AFIX  83
H8    2    0.897840    0.220446    0.425954    21.00000   -1.50000
AFIX   0
O9    4    1.008679    0.090683    0.560987    21.00000    0.28994    0.30067 =
         0.28916   -0.01277    0.01234    0.05169
AFIX  83
H9A   2    1.024259    0.163570    0.580987    21.00000   -1.50000
AFIX   0
PART    4
N5'   3    0.971953    0.416686    0.496293   -21.00000    0.05234    0.12179 =
         0.09426    0.01906   -0.01337    0.02560
AFIX  13
H5'   2    1.025741    0.378933    0.502959   -21.00000   -1.20000
AFIX   0
C27'  1    0.965139    0.618890    0.511350   -21.00000    0.14534    0.16894 =
         0.17740   -0.05544   -0.02371    0.07337
AFIX  23
H27C  2    0.906219    0.653381    0.516130   -21.00000   -1.20000
H27D  2    0.996331    0.639764    0.539910   -21.00000   -1.20000
AFIX   0
C28'  1    0.961767    0.406937    0.443840   -21.00000    0.12262    0.20816 =
         0.13524    0.03349   -0.05819    0.04694
AFIX  23
H28C  2    1.005924    0.477671    0.428538   -21.00000   -1.20000
H28D  2    0.906851    0.455165    0.434539   -21.00000   -1.20000
AFIX   0
C29'  1    0.914513    0.305539    0.524230   -21.00000    0.14911    0.20168 =
         0.13433   -0.00368    0.04920   -0.01363
AFIX  23
H29C  2    0.901257    0.191636    0.508214   -21.00000   -1.20000
H29D  2    0.861900    0.371789    0.529639   -21.00000   -1.20000
AFIX   0
O7'   4    1.003502    0.727604    0.471965   -21.00000    0.29972    0.27251 =
         0.30309    0.03210    0.02287    0.04148
AFIX  83
H7'   2    1.053558    0.698698    0.468820   -21.00000   -1.50000
AFIX   0
O8'   4    0.969162    0.200952    0.431140   -21.00000    0.17907    0.26423 =
         0.14384   -0.03132   -0.03344    0.08429
AFIX  83
H8'   2    0.930887    0.143306    0.443870   -21.00000   -1.50000
AFIX   0
O9'   4    0.959556    0.263185    0.571531   -21.00000    0.21574    0.29320 =
         0.17877    0.01341    0.01407    0.03766
AFIX  83
H9'   2    0.968766    0.359899    0.585325   -21.00000   -1.50000
PART    0
HKLF 4
END
;
