# Supplementary material for: 5-Acetyl-4-(3-hy­droxy­phen­yl)-6-methyl-1,2,3,4-tetra­hydro­pyrimidin-2-one–tris­(hy­droxy­meth­yl)ammonium chloride (2/1)
Source: Acta Crystallogr Sect E Struct Rep Online. 2013 Nov 13;69(Pt 12):o1766–7. doi: 10.1107/S1600536813030559 (PMC3885040; doi:10.1107/S1600536813030559)
Supplement: Supplementary file 2 [file e-69-o1766-Isup2.hkl]

#
# h,k,l, Fc-squared, Fo-squared, sigma(Fo-squared) and status flag
#
data_I
_shelx_title ' AH in Pna21'
_shelx_refln_list_code          4
_shelx_F_calc_maximum      280.62
_exptl_crystal_F_000      1344.00
_reflns_d_resolution_high  0.8412
 
loop_
 _symmetry_equiv_pos_as_xyz
 'x, y, z'
 '-x, -y, z+1/2'
 'x+1/2, -y+1/2, z'
 '-x+1/2, y+1/2, z+1/2'
 
_cell_length_a    15.7317
_cell_length_b     7.2634
_cell_length_c    28.8121
_cell_angle_alpha  90.000
_cell_angle_beta   90.000
_cell_angle_gamma  90.000
 
_shelx_F_squared_multiplier     1.000
 
loop_
 _refln_index_h
 _refln_index_k
 _refln_index_l
 _refln_F_squared_calc
 _refln_F_squared_meas
 _refln_F_squared_sigma
 _refln_observed_status
   0   0 -34       31.11       40.47     23.37 o
   2   0 -34       18.82        5.84     13.80 o
   2   0 -33       48.20       28.97     14.75 o
   4   0 -33        0.95        6.69     13.44 o
   0   1 -33        2.86        3.11     12.65 o
   1   1 -33       68.05       59.31     12.11 o
   2   1 -33       12.24       16.44      9.95 o
   3   1 -33       13.69       15.94      9.68 o
   4   1 -33       98.42      110.70     16.88 o
   1   2 -33       21.35       17.22     10.58 o
   2   2 -33        8.78        6.54      9.31 o
   0   0 -32      283.98      256.14     36.16 o
   2   0 -32       63.84       44.81     16.12 o
   4   0 -32       18.00       25.25     14.51 o
   6   0 -32      598.64      581.37     34.95 o
   1   1 -32        4.26        4.09      8.42 o
   2   1 -32      178.12      195.26     15.92 o
   3   1 -32        0.80        0.00      7.97 o
   4   1 -32       95.17      114.90     13.92 o
   5   1 -32        8.08        3.45      8.84 o
   6   1 -32      151.81      172.61     16.67 o
   0   2 -32       23.23       13.75     14.20 o
   1   2 -32       16.12       12.61     12.61 o
   2   2 -32        4.63        9.09      9.14 o
   3   2 -32        3.48        1.31      9.28 o
   4   2 -32       26.57       25.14     10.81 o
   5   2 -32       22.32       14.51      9.96 o
   1   3 -32        9.47        1.11      8.94 o
   2   0 -31        5.05        9.02     12.24 o
   4   0 -31      215.02      198.07     22.77 o
   6   0 -31       42.76       61.65     17.01 o
   0   1 -31       30.65       18.35     19.90 o
   1   1 -31      153.80      128.91     13.63 o
   2   1 -31       65.74       62.13     11.35 o
   3   1 -31        8.58        9.55      8.57 o
   4   1 -31       31.50       18.66      9.46 o
   5   1 -31        4.12        5.95      9.10 o
   6   1 -31       28.53       10.28     10.16 o
   7   1 -31       14.84       39.58     11.50 o
   1   2 -31        4.79       10.85      8.75 o
   2   2 -31        0.03        7.13      8.46 o
   3   2 -31       71.25       80.47     13.61 o
   4   2 -31       19.98       10.26      9.49 o
   5   2 -31       35.11       39.50     11.04 o
   6   2 -31        6.13       17.93      9.67 o
   0   3 -31        4.59        9.18     13.58 o
   1   3 -31       18.35       13.16      9.11 o
   2   3 -31       89.58       94.65     12.62 o
   3   3 -31       41.55       37.21     11.07 o
   4   3 -31       37.06       33.45     12.94 o
   0   0 -30       10.70        0.00     16.77 o
   2   0 -30      133.66      151.91     19.71 o
   4   0 -30      117.58      118.06     19.17 o
   6   0 -30       99.63      127.53     20.40 o
   8   0 -30       14.62        8.02     13.83 o
   1   1 -30        0.82        5.39      8.61 o
   2   1 -30        7.83       11.36      8.29 o
   3   1 -30       49.92       44.11     10.28 o
   4   1 -30        9.94        4.70      7.82 o
   5   1 -30        3.81        3.53      8.13 o
   6   1 -30      161.01      181.94     15.79 o
   7   1 -30      259.58      308.24     19.76 o
   8   1 -30        1.94       17.10     10.86 o
   0   2 -30       13.21        0.30     10.25 o
   1   2 -30      157.38      193.21     14.91 o
   2   2 -30        0.28        7.57      8.58 o
   3   2 -30       17.40       18.56      8.82 o
   4   2 -30       64.40       73.06     11.82 o
   5   2 -30       32.94       23.00     10.05 o
   6   2 -30      193.69      197.57     16.51 o
   7   2 -30       94.49      116.45     23.06 o
   1   3 -30       45.58       38.78     10.31 o
   2   3 -30        0.21        2.21      8.06 o
   3   3 -30        3.48        0.85      8.26 o
   4   3 -30        9.46        1.53      8.43 o
   5   3 -30        1.49       10.60      8.70 o
   6   3 -30        1.30       15.90     10.02 o
   0   4 -30       92.75      108.77     18.04 o
   1   4 -30        5.04        7.01      9.28 o
   2   4 -30      125.16      129.34     13.37 o
   2   0 -29     1081.13     1055.89     42.78 o
   4   0 -29      221.35      282.51     24.21 o
   6   0 -29      242.86      227.35     23.53 o
   8   0 -29       89.36       61.69     16.46 o
   0   1 -29     1344.37     1313.83     86.07 o
   1   1 -29       35.05       32.08      9.62 o
   2   1 -29      176.00      166.23     13.96 o
   3   1 -29        2.48        6.92      7.95 o
   4   1 -29       41.05       26.82      9.51 o
   5   1 -29      173.51      156.51     14.52 o
   6   1 -29      221.51      284.18     18.03 o
   7   1 -29       82.75       94.07     15.78 o
   8   1 -29       62.64       54.71     12.32 o
   9   1 -29       27.37       24.39     11.15 o
   1   2 -29       25.05       21.23      8.77 o
   2   2 -29       10.27       21.08      8.84 o
   3   2 -29       99.11      118.89     12.83 o
   4   2 -29       80.50       93.12     12.15 o
   5   2 -29        7.51        7.69      8.53 o
   6   2 -29       87.16       82.35     12.37 o
   7   2 -29       19.04       16.95     10.28 o
   8   2 -29       18.48        3.43     10.30 o
   0   3 -29        1.39        3.79     11.23 o
   1   3 -29      153.95      154.96     13.53 o
   2   3 -29        1.58        2.81      7.72 o
   3   3 -29       14.50       10.51      8.45 o
   4   3 -29        1.67        3.68      7.86 o
   5   3 -29        1.16       19.39      9.43 o
   6   3 -29      115.36      126.07     13.94 o
   7   3 -29       17.16       24.38     10.57 o
   1   4 -29        1.55        0.00      7.99 o
   2   4 -29        0.86       12.99      8.97 o
   3   4 -29       25.40       25.61      9.70 o
   4   4 -29       66.31       72.18     12.25 o
   0   0 -28      280.32      298.48     32.77 o
   2   0 -28      156.35      155.78     18.92 o
   4   0 -28      105.74      109.67     17.66 o
   6   0 -28       34.65       13.73     14.48 o
   8   0 -28       68.33       78.15     17.61 o
  10   0 -28       14.25       20.60     22.35 o
   1   1 -28       36.41       31.87      9.00 o
   2   1 -28        4.06        5.62      7.51 o
   3   1 -28       20.58       28.26      8.84 o
   4   1 -28       21.47       30.91      9.69 o
   5   1 -28       31.02       34.51      9.69 o
   6   1 -28       15.85       24.59      9.45 o
   7   1 -28       82.34       69.17     11.91 o
   8   1 -28        7.37        7.92      8.86 o
   9   1 -28        4.78        3.24      9.57 o
  10   1 -28       81.17       76.70     13.51 o
   0   2 -28      424.36      367.48     25.38 o
   1   2 -28       14.03       19.11     13.10 o
   2   2 -28      180.08      182.19     14.17 o
   3   2 -28        3.06        6.19      7.93 o
   4   2 -28       30.38       23.86      9.01 o
   5   2 -28       56.05       61.93     10.58 o
   6   2 -28       13.11       16.70      9.40 o
   7   2 -28        7.30        9.36      9.10 o
   8   2 -28       67.95       27.86     10.48 o
   9   2 -28        2.40        7.58      9.35 o
   1   3 -28        3.36        3.39      7.45 o
   2   3 -28       25.71       30.86      9.09 o
   3   3 -28      138.66      182.98     19.87 o
   4   3 -28        0.56        2.03      7.02 o
   5   3 -28       69.31       92.57     12.46 o
   6   3 -28        3.70       18.29      9.35 o
   7   3 -28        4.40        2.92      8.78 o
   8   3 -28       28.16       27.94     10.93 o
   0   4 -28        7.97        0.00     10.53 o
   1   4 -28       15.03       15.70      8.35 o
   2   4 -28        8.61       20.22      8.41 o
   3   4 -28        1.12        2.46      7.98 o
   4   4 -28       17.42       14.42      8.89 o
   5   4 -28       48.70       45.43     10.57 o
   6   4 -28       10.26       27.81     10.09 o
   2   0 -27       18.23        2.84     10.90 o
   4   0 -27       32.95       37.19     12.62 o
   6   0 -27      181.77      202.48     27.18 o
   8   0 -27       26.45        5.92     12.53 o
  10   0 -27        4.66        5.60     11.33 o
   0   1 -27      141.73      116.69     16.71 o
   1   1 -27        3.37       13.36      7.41 o
   2   1 -27       16.11       10.47      7.51 o
   3   1 -27      346.89      399.15     18.23 o
   4   1 -27      186.00      170.44     13.82 o
   5   1 -27      228.79      218.42     15.05 o
   6   1 -27        2.19        1.78      7.83 o
   7   1 -27      139.38      143.80     14.10 o
   8   1 -27       11.11       17.39      9.18 o
   9   1 -27       63.57       64.05     11.80 o
  10   1 -27        2.08       11.60      9.38 o
  11   1 -27       16.82       27.05     10.74 o
   1   2 -27      120.23      118.52     11.66 o
   2   2 -27       19.29        9.11      7.94 o
   3   2 -27      225.10      256.57     15.47 o
   4   2 -27       14.27        6.75      7.88 o
   5   2 -27      146.06      138.85     13.07 o
   6   2 -27      108.78      127.13     20.83 o
   7   2 -27       54.06       49.39     19.19 o
   8   2 -27        2.03        6.07      8.61 o
   9   2 -27       15.75       16.96      9.89 o
  10   2 -27        4.87        6.94      9.98 o
   0   3 -27       13.14        0.00      9.85 o
   1   3 -27       61.00       56.19      9.49 o
   2   3 -27       70.43       91.67     10.79 o
   3   3 -27       24.94       32.33      8.39 o
   4   3 -27        5.82        9.03      7.68 o
   5   3 -27       73.13       91.46     11.61 o
   6   3 -27       51.62       61.60     11.37 o
   7   3 -27        5.90       13.74      9.28 o
   8   3 -27       43.16       57.00     18.10 o
   9   3 -27        7.70        7.61      8.78 o
   1   4 -27        2.36        0.57      7.30 o
   2   4 -27      104.16      101.66     10.87 o
   3   4 -27       38.31       29.96      8.69 o
   4   4 -27       28.01       29.15      8.97 o
   5   4 -27       39.93       45.50     10.93 o
   6   4 -27        3.27        5.28      7.98 o
   7   4 -27      123.90      150.17     14.11 o
   0   5 -27       21.28       46.23     28.20 o
   1   5 -27       17.40       16.14     17.40 o
   2   5 -27       13.35        5.37     16.54 o
   3   5 -27        1.62        0.00     16.73 o
   0   0 -26     2316.75     2487.06     99.15 o
   2   0 -26      148.57      142.49     17.63 o
   4   0 -26       20.40       16.02     11.29 o
   6   0 -26      449.95      481.83     39.80 o
   8   0 -26      133.73      115.56     18.19 o
  10   0 -26        1.81        0.00     11.85 o
  12   0 -26       10.22        3.08     13.59 o
   1   1 -26       18.38        8.88      6.90 o
   2   1 -26      336.51      352.83     16.67 o
   3   1 -26       99.58      113.05     11.59 o
   4   1 -26       48.65       37.15      9.16 o
   5   1 -26       14.92       26.12      8.84 o
   6   1 -26        3.24        0.00      7.53 o
   7   1 -26       99.86       85.43     13.62 o
   8   1 -26      274.79      296.35     18.07 o
   9   1 -26      164.91      166.40     15.07 o
  10   1 -26       16.27       13.36      9.24 o
  11   1 -26        1.23        8.32      9.38 o
   0   2 -26      134.35      119.52     18.84 o
   1   2 -26      699.74      727.51     23.41 o
   2   2 -26        1.49        4.67      6.88 o
   3   2 -26       18.61       16.51      8.00 o
   4   2 -26       56.14       59.59      9.76 o
   5   2 -26       82.01       78.85     10.99 o
   6   2 -26       72.86       88.61     11.58 o
   7   2 -26      102.52      116.38     17.45 o
   8   2 -26       11.32        5.49      8.16 o
   9   2 -26       33.92       29.96     10.28 o
  10   2 -26       98.52       82.00     13.07 o
  11   2 -26        6.03       11.60     10.20 o
   1   3 -26       35.15       19.21      7.46 o
   2   3 -26        1.38        0.00      6.49 o
   3   3 -26       49.55       33.24      8.39 o
   4   3 -26       36.20       29.45      8.88 o
   5   3 -26        2.00        9.04      7.88 o
   6   3 -26       29.47       22.03      9.01 o
   7   3 -26        2.95        8.80      8.37 o
   8   3 -26        9.93       16.35      9.20 o
   9   3 -26       10.73        8.00      8.97 o
  10   3 -26       39.06       58.57     12.53 o
   0   4 -26      233.73      261.85     32.81 o
   1   4 -26        4.78        8.52      7.13 o
   2   4 -26       86.64       89.80     10.15 o
   3   4 -26       31.28       25.12      8.28 o
   4   4 -26       53.83       62.68      9.90 o
   5   4 -26       10.45       18.08      8.51 o
   6   4 -26      275.11      303.23     16.99 o
   7   4 -26       59.46       55.91     11.23 o
   8   4 -26       54.26       54.45     13.19 o
   1   5 -26       23.59       25.28     17.54 o
   2   5 -26       61.14       84.73     22.01 o
   3   5 -26       33.61       34.62     18.47 o
   4   5 -26       57.16       58.98     11.72 o
   5   5 -26        2.93       17.53     11.93 o
   2   0 -25       22.07       15.64     10.76 o
   4   0 -25      118.94      114.15     16.38 o
   6   0 -25       16.25       10.95     12.02 o
   8   0 -25      567.76      641.97     52.92 o
  10   0 -25       38.17       69.63     17.15 o
  12   0 -25        5.09       19.04     20.53 o
   0   1 -25       27.22       37.36     12.19 o
   1   1 -25       18.52        9.33      6.91 o
   2   1 -25      380.72      428.71     17.55 o
   3   1 -25       30.99       22.27      8.21 o
   4   1 -25      185.89      191.80     14.96 o
   5   1 -25       69.43       55.00     10.01 o
   6   1 -25      510.63      537.96     20.95 o
   7   1 -25        0.21        8.40      8.22 o
   8   1 -25      192.72      181.39     14.76 o
   9   1 -25      240.81      216.20     17.53 o
  10   1 -25        8.53        0.88      8.58 o
  11   1 -25       25.55       43.58     13.87 o
  12   1 -25      100.54      114.89     22.17 o
   1   2 -25       40.49       25.34      8.03 o
   2   2 -25       57.59       67.79      9.53 o
   3   2 -25        2.87        0.40      6.50 o
   4   2 -25      447.77      470.95     19.20 o
   5   2 -25       11.41       16.38      7.80 o
   6   2 -25       27.07       25.30      9.02 o
   7   2 -25        5.05       15.01      8.53 o
   8   2 -25       33.10        9.74      8.37 o
   9   2 -25        5.66        8.97      8.88 o
  10   2 -25      188.08      206.56     22.94 o
  11   2 -25        7.23       21.44     10.22 o
  12   2 -25       49.72       43.99     12.34 o
   0   3 -25      536.02      620.52     32.73 o
   1   3 -25        2.25        2.88      6.62 o
   2   3 -25        1.44        2.51      6.18 o
   3   3 -25        1.57        7.43      6.66 o
   4   3 -25       15.40        4.41      7.48 o
   5   3 -25       89.65       91.30     14.12 o
   6   3 -25       43.07       50.49      9.75 o
   7   3 -25       57.58       48.68     17.85 o
   8   3 -25        1.56        7.04      8.05 o
   9   3 -25       12.16       16.59     11.94 o
  10   3 -25       51.33       33.65     11.18 o
  11   3 -25        2.50        0.00      9.24 o
   1   4 -25        7.33       10.57      7.11 o
   2   4 -25        9.42        9.58      7.10 o
   3   4 -25       35.83       28.55      8.11 o
   4   4 -25        0.85        6.19      7.62 o
   5   4 -25        6.30        0.75      7.42 o
   6   4 -25      108.84      121.58     11.97 o
   7   4 -25       83.05       85.37     11.51 o
   8   4 -25       11.14       28.33      9.46 o
   9   4 -25        7.56       29.92     10.83 o
   0   5 -25      155.71      133.19     32.18 o
   1   5 -25      248.08      228.58     39.46 o
   2   5 -25      512.20      534.33     37.73 o
   3   5 -25       69.47       80.24     12.24 o
   4   5 -25       60.20       81.67     12.66 o
   5   5 -25       68.15       67.19     13.00 o
   6   5 -25       27.47       44.08     14.12 o
   0   0 -24     1299.91     1477.65     66.98 o
   2   0 -24      129.09      177.01     17.58 o
   4   0 -24      834.45      863.18     35.48 o
   6   0 -24       18.17        0.55      9.49 o
   8   0 -24       40.75       12.27     11.98 o
  10   0 -24      146.61      190.52     22.26 o
  12   0 -24       37.04       39.85     14.95 o
   1   1 -24        0.79        5.11      6.22 o
   2   1 -24       35.30       40.12     11.68 o
   3   1 -24      104.81       96.48     10.31 o
   4   1 -24      238.04      215.10     13.67 o
   5   1 -24        2.68        2.68      6.92 o
   6   1 -24       12.01       14.31      7.80 o
   7   1 -24       74.71       78.56     10.74 o
   8   1 -24       41.00       28.56      8.71 o
   9   1 -24       47.29       57.79     10.90 o
  10   1 -24       32.30       56.08     11.22 o
  11   1 -24       40.48       21.98     11.64 o
  12   1 -24        1.22       16.29      9.73 o
  13   1 -24       11.85        9.70     10.58 o
   0   2 -24       89.74      109.20     14.72 o
   1   2 -24      226.70      219.71     13.33 o
   2   2 -24      140.66      134.84     11.32 o
   3   2 -24        2.96       10.08      6.99 o
   4   2 -24      108.09       90.46     10.57 o
   5   2 -24       13.59        0.00      6.30 o
   6   2 -24       14.75        0.74      7.05 o
   7   2 -24       19.66        4.59      7.86 o
   8   2 -24      209.35      218.47     15.53 o
   9   2 -24      226.81      212.36     17.38 o
  10   2 -24       85.22       76.35     15.61 o
  11   2 -24       53.85       71.31     12.05 o
  12   2 -24       24.93       27.34     11.10 o
   1   3 -24      109.94      121.32     17.99 o
   2   3 -24       88.85      108.46      9.97 o
   3   3 -24      222.76      225.32     22.98 o
   4   3 -24       22.47       35.85      8.29 o
   5   3 -24      167.93      146.56     11.97 o
   6   3 -24       74.37       79.31     10.20 o
   7   3 -24       24.64       30.69      9.07 o
   8   3 -24        6.19        3.37      7.44 o
   9   3 -24       30.78       34.20     10.24 o
  10   3 -24        0.56        5.31      8.96 o
  11   3 -24       38.72       27.44     11.21 o
   0   4 -24       53.16       55.65     12.06 o
   1   4 -24       82.74       85.86     18.15 o
   2   4 -24        9.23        1.94      6.30 o
   3   4 -24        9.22       14.33      7.40 o
   4   4 -24      119.58      157.91     14.49 o
   5   4 -24      264.33      282.37     15.16 o
   6   4 -24        5.01        2.26      7.34 o
   7   4 -24       46.55       57.49     10.12 o
   8   4 -24       30.84       27.98     13.52 o
   9   4 -24        7.69        5.80      8.76 o
  10   4 -24        9.37       16.10      9.91 o
   1   5 -24       91.29       73.73     19.86 o
   2   5 -24        3.86        0.00     14.08 o
   3   5 -24       10.34        2.02      8.64 o
   4   5 -24       11.31       21.19      9.93 o
   5   5 -24       86.76       78.21     15.03 o
   6   5 -24        2.86       11.41      7.80 o
   7   5 -24       25.59       28.22      9.32 o
   0   6 -24       40.62        0.00     22.02 o
   1   6 -24        5.24        3.97     16.31 o
   2   6 -24       59.20       96.44     35.56 o
   3   6 -24       31.27       44.43     18.97 o
   2   0 -23     1273.38     1285.75     43.93 o
   4   0 -23       16.33       20.60     10.46 o
   6   0 -23      120.60      131.56     18.46 o
   8   0 -23       14.37        7.56     11.04 o
  10   0 -23      206.88      258.59     24.10 o
  12   0 -23       55.91       53.19     16.60 o
   0   1 -23       11.41        2.63      9.03 o
   1   1 -23      857.53      851.81     26.33 o
   2   1 -23       31.92       14.88      6.87 o
   3   1 -23      301.10      279.56     14.17 o
   4   1 -23      265.56      259.57     14.21 o
   5   1 -23      507.67      502.46     18.91 o
   6   1 -23      254.59      247.15     14.83 o
   7   1 -23       40.24       19.99      8.17 o
   8   1 -23        5.79        5.04      7.36 o
   9   1 -23      247.13      247.01     16.06 o
  10   1 -23       58.30       65.03     11.07 o
  11   1 -23        9.31        6.70      7.57 o
  12   1 -23       28.04       35.17     10.62 o
  13   1 -23       62.68       51.84     12.11 o
   1   2 -23      486.00      464.73     17.13 o
   2   2 -23        2.24        6.27      6.34 o
   3   2 -23     1141.38     1044.58     27.05 o
   4   2 -23       72.41       75.53     12.58 o
   5   2 -23      203.44      226.16     13.93 o
   6   2 -23      192.69      221.04     21.20 o
   7   2 -23       13.31        8.57      7.39 o
   8   2 -23      397.58      431.60     19.29 o
   9   2 -23      544.79      561.32     22.46 o
  10   2 -23      149.62      157.34     17.69 o
  11   2 -23      122.73      118.29     14.17 o
  12   2 -23       33.63       37.94     13.53 o
  13   2 -23       19.19       14.51     10.67 o
   0   3 -23       36.47       37.81     12.24 o
   1   3 -23      169.05      172.41     11.40 o
   2   3 -23      129.10      124.36     10.11 o
   3   3 -23      229.87      243.79     13.19 o
   4   3 -23        2.41        0.31      6.24 o
   5   3 -23       31.60       23.45      7.77 o
   6   3 -23      146.66      150.99     12.21 o
   7   3 -23      127.49      129.41     12.87 o
   8   3 -23        6.47       10.81      8.24 o
   9   3 -23       42.63       22.53      9.54 o
  10   3 -23        2.63        9.08      9.27 o
  11   3 -23       52.51       51.71     11.84 o
  12   3 -23        9.03        0.59      9.61 o
   1   4 -23       60.08       62.49      7.89 o
   2   4 -23      236.57      242.73     12.67 o
   3   4 -23      226.34      248.48     13.15 o
   4   4 -23      833.48      838.32     23.57 o
   5   4 -23       74.76       72.00      9.71 o
   6   4 -23       11.73        6.10      7.18 o
   7   4 -23      143.58      124.35     16.02 o
   8   4 -23      132.58      128.76     12.59 o
   9   4 -23        4.01        1.81      8.44 o
  10   4 -23       14.35        8.14      9.18 o
   0   5 -23      423.61      398.05     43.44 o
   1   5 -23        3.43        0.00     13.08 o
   2   5 -23       14.83       12.93     10.49 o
   3   5 -23       21.67       31.87     14.32 o
   4   5 -23       42.17       56.13     10.99 o
   5   5 -23      185.57      198.68     12.62 o
   6   5 -23        7.85       23.06      8.95 o
   7   5 -23       27.66       18.61      9.17 o
   8   5 -23       11.80       13.38      9.27 o
   1   6 -23        9.79       13.54     15.74 o
   2   6 -23        6.76        8.59     16.39 o
   3   6 -23      226.72      254.97     28.83 o
   4   6 -23        3.59       15.12     16.99 o
   0   0 -22     2250.21     2067.75     83.57 o
   2   0 -22       79.03       66.20     12.12 o
   4   0 -22       35.09       23.20     10.08 o
   6   0 -22     1236.38     1206.86     43.35 o
   8   0 -22        9.13        1.63      9.71 o
  10   0 -22       12.34        7.34     11.47 o
  12   0 -22       80.18       91.22     17.94 o
  14   0 -22       21.68        1.63     14.88 o
   1   1 -22       61.11       40.20      7.64 o
   2   1 -22       96.66      116.73     10.17 o
   3   1 -22       40.06       43.24      9.13 o
   4   1 -22        9.42       25.37      7.85 o
   5   1 -22       10.50        5.12      5.80 o
   6   1 -22       32.78       55.34      8.96 o
   7   1 -22       35.06       23.68      8.07 o
   8   1 -22      266.82      284.33     15.93 o
   9   1 -22       18.60       10.48      8.10 o
  10   1 -22       21.91       31.14      9.48 o
  11   1 -22       29.70       24.97     10.16 o
  12   1 -22       38.52       26.54     10.06 o
  13   1 -22       25.78       30.27     10.62 o
  14   1 -22      154.63      144.91     16.37 o
   0   2 -22        5.70        1.50      7.71 o
   1   2 -22        3.95        2.51      5.35 o
   2   2 -22      159.43      139.20     10.49 o
   3   2 -22       62.17       56.23      8.87 o
   4   2 -22       29.13       27.46      7.50 o
   5   2 -22       50.92       44.08      8.93 o
   6   2 -22      117.73      100.86     10.79 o
   7   2 -22        4.94        3.02      7.02 o
   8   2 -22       38.75       59.47     10.18 o
   9   2 -22       69.91       75.62     11.39 o
  10   2 -22      245.45      203.34     15.59 o
  11   2 -22       91.27      106.51     13.29 o
  12   2 -22       26.07       19.37     10.31 o
  13   2 -22       31.18       19.24     10.70 o
   1   3 -22       77.60       65.42      8.25 o
   2   3 -22        3.07        3.45      5.48 o
   3   3 -22       23.78       28.86      9.83 o
   4   3 -22       41.90       35.69      9.54 o
   5   3 -22       99.10       96.47     10.02 o
   6   3 -22       14.53       13.60      6.98 o
   7   3 -22       19.05       16.62      8.05 o
   8   3 -22        5.70        0.74      7.11 o
   9   3 -22       66.60       54.01     10.64 o
  10   3 -22       18.34       14.36      9.05 o
  11   3 -22       25.70       17.14      9.99 o
  12   3 -22       11.90       13.84      9.52 o
   0   4 -22      107.27       95.87     12.05 o
   1   4 -22       34.64       32.67      6.73 o
   2   4 -22        2.89        2.41      5.87 o
   3   4 -22        3.62        9.31      6.33 o
   4   4 -22        2.75        2.99      6.50 o
   5   4 -22      276.96      269.43     14.23 o
   6   4 -22      190.96      194.69     12.99 o
   7   4 -22       19.71       11.35      9.24 o
   8   4 -22       58.20       73.57     10.68 o
   9   4 -22       37.95       29.23     10.00 o
  10   4 -22       46.91       29.02     11.04 o
  11   4 -22       60.98       71.76     12.56 o
   1   5 -22        5.01        2.08     13.32 o
   2   5 -22       18.21       26.55      8.09 o
   3   5 -22      163.70      172.37     14.28 o
   4   5 -22       16.12       17.72      9.17 o
   5   5 -22       16.00       26.51      8.40 o
   6   5 -22        8.28       17.14      8.13 o
   7   5 -22       33.22       37.26     14.79 o
   8   5 -22       43.59       42.56     10.02 o
   9   5 -22       10.04        2.97      9.05 o
   0   6 -22       16.33        0.00     19.39 o
   1   6 -22       85.81       87.12     22.90 o
   2   6 -22      135.03      185.78     27.39 o
   3   6 -22       10.18       11.64     15.31 o
   4   6 -22       60.26       35.55     17.68 o
   5   6 -22       13.64       24.94     17.90 o
   6   6 -22        5.28        2.92     16.56 o
   2   0 -21        4.06        0.00      6.23 o
   4   0 -21     1530.39     1503.94     47.18 o
   6   0 -21      616.64      571.06     27.70 o
   8   0 -21      142.80      130.72     37.98 o
  10   0 -21      156.69      139.31     19.04 o
  12   0 -21        2.01        4.13     12.19 o
  14   0 -21       85.21       93.00     21.09 o
   0   1 -21     1109.20     1086.83     47.84 o
   1   1 -21      104.54       91.34      9.34 o
   2   1 -21     2600.91     2804.91     50.88 o
   3   1 -21       62.95       77.84      9.12 o
   4   1 -21        7.69        4.85      6.31 o
   5   1 -21      170.54      167.43     11.78 o
   6   1 -21        8.14        3.76      5.79 o
   7   1 -21        5.11        4.40      6.54 o
   8   1 -21      229.68      261.75     15.13 o
   9   1 -21       66.88       48.63     10.00 o
  10   1 -21       35.74       37.48      9.43 o
  11   1 -21       73.55       66.00     11.43 o
  12   1 -21      118.39       90.93     13.01 o
  13   1 -21       87.37       69.79     12.48 o
  14   1 -21        4.41       10.96     10.06 o
   1   2 -21        1.04        5.41      5.37 o
   2   2 -21      125.85      117.15      9.56 o
   3   2 -21       27.93       16.86      6.53 o
   4   2 -21       89.50       91.26      9.38 o
   5   2 -21       17.68       27.87      9.92 o
   6   2 -21      660.50      706.45     22.17 o
   7   2 -21      245.58      250.14     14.72 o
   8   2 -21      891.39      815.64     26.78 o
   9   2 -21        2.64       12.24      8.03 o
  10   2 -21        4.90       14.61      8.51 o
  11   2 -21        7.24        0.51      8.26 o
  12   2 -21       18.63       14.00      9.39 o
  13   2 -21       39.40       50.25     11.47 o
  14   2 -21        3.85       17.07     10.57 o
   0   3 -21      391.08      397.66     25.23 o
   1   3 -21      157.85      127.46      9.35 o
   2   3 -21        6.45        1.49      5.34 o
   3   3 -21      268.47      263.00     12.80 o
   4   3 -21       28.61       24.43      6.70 o
   5   3 -21      419.69      433.30     17.43 o
   6   3 -21       31.56       33.45      8.26 o
   7   3 -21       39.08       39.14     11.76 o
   8   3 -21      205.05      219.27     19.10 o
   9   3 -21       13.73       24.02      9.08 o
  10   3 -21       82.52       76.08     11.66 o
  11   3 -21       10.04       12.96      9.19 o
  12   3 -21        1.80        7.53      9.27 o
  13   3 -21       28.68       49.16     13.65 o
   1   4 -21       32.34       38.43      6.48 o
   2   4 -21        0.29        4.64      5.34 o
   3   4 -21       16.76        6.97      6.04 o
   4   4 -21      194.41      177.66     15.75 o
   5   4 -21      119.99      147.83     10.94 o
   6   4 -21        3.95        0.55      6.47 o
   7   4 -21       25.04       21.96      8.08 o
   8   4 -21        0.64        2.50      7.43 o
   9   4 -21        6.30        2.90      8.05 o
  10   4 -21      111.96      111.42     13.20 o
  11   4 -21        8.28        1.90      8.89 o
   0   5 -21      141.76      208.72     33.28 o
   1   5 -21       98.50      121.39     10.50 o
   2   5 -21      131.65      136.75     11.39 o
   3   5 -21        6.48        3.43      7.33 o
   4   5 -21       61.15       73.27      8.20 o
   5   5 -21      158.95      182.90     11.73 o
   6   5 -21      442.97      437.17     21.34 o
   7   5 -21      319.44      338.04     16.80 o
   8   5 -21        3.80        7.64      8.35 o
   9   5 -21        8.25        3.50      8.62 o
  10   5 -21       29.52       18.27     13.31 o
   1   6 -21      317.62      335.27     29.45 o
   2   6 -21        1.58       12.26     15.37 o
   3   6 -21      102.41       78.27     20.18 o
   4   6 -21        5.66       18.01     16.49 o
   5   6 -21        4.09        5.73     15.41 o
   6   6 -21        2.42        0.00      9.68 o
   7   6 -21        5.38       11.61     10.58 o
   0   0 -20      119.14      137.77     19.14 o
   2   0 -20      189.01      185.39     23.62 o
   4   0 -20       96.96       86.02     14.73 o
   6   0 -20        0.63        1.74      8.92 o
   8   0 -20       21.93        8.26      8.88 o
  10   0 -20       59.46       56.98     21.72 o
  12   0 -20       14.30        1.14     12.49 o
  14   0 -20        1.19        0.00     13.13 o
   1   1 -20      340.38      311.22     11.18 o
   2   1 -20      433.93      463.98     18.45 o
   3   1 -20     1969.57     1956.15     38.74 o
   4   1 -20      129.03      146.96     16.48 o
   5   1 -20     1127.28     1091.83     27.08 o
   6   1 -20        8.77        6.41      5.67 o
   7   1 -20        3.84        4.59      6.24 o
   8   1 -20       12.35        4.41      6.84 o
   9   1 -20      116.97      113.86     12.00 o
  10   1 -20       40.73       58.33     10.05 o
  11   1 -20       22.49       16.27      9.45 o
  12   1 -20        9.43       15.22      9.20 o
  13   1 -20       14.03       18.31      9.63 o
  14   1 -20        3.13        0.00      9.14 o
  15   1 -20        1.46        8.33     10.42 o
   0   2 -20       39.39       36.23      7.56 o
   1   2 -20      537.80      508.85     18.37 o
   2   2 -20       34.05       31.16      6.66 o
   3   2 -20      469.22      487.82     16.52 o
   4   2 -20      130.44      123.02      9.79 o
   5   2 -20     1260.67     1280.27     29.72 o
   6   2 -20       13.28        9.70      7.12 o
   7   2 -20      826.07      778.22     23.53 o
   8   2 -20      358.25      374.56     17.48 o
   9   2 -20       17.11        8.89      7.85 o
  10   2 -20       89.78       86.20     11.70 o
  11   2 -20       17.74       26.20      9.30 o
  12   2 -20       10.39        6.41      8.66 o
  13   2 -20      144.70      165.05     17.15 o
  14   2 -20       49.22       61.18     16.87 o
   1   3 -20      467.26      539.45     16.47 o
   2   3 -20       97.28       96.25     11.51 o
   3   3 -20      840.81      766.55     20.77 o
   4   3 -20      232.12      257.58     12.73 o
   5   3 -20      158.24      140.70     10.56 o
   6   3 -20        9.21        5.37      6.82 o
   7   3 -20       99.82       85.24      9.97 o
   8   3 -20        2.79        2.81      7.08 o
   9   3 -20      190.08      181.85     13.74 o
  10   3 -20       45.89       35.82      9.78 o
  11   3 -20      191.21      198.80     20.58 o
  12   3 -20       46.78       38.91     12.86 o
  13   3 -20       39.88       32.15     11.38 o
   0   4 -20      339.88      320.01     17.68 o
   1   4 -20      849.72      817.07     20.20 o
   2   4 -20      168.85      154.31     12.72 o
   3   4 -20      209.07      202.48     10.83 o
   4   4 -20       85.16      103.56     10.36 o
   5   4 -20       54.23       47.72      8.29 o
   6   4 -20       90.48       86.92     13.05 o
   7   4 -20        4.53       10.98      7.27 o
   8   4 -20        7.51        4.22      7.12 o
   9   4 -20       42.79       33.53      9.11 o
  10   4 -20      116.78      128.92     13.18 o
  11   4 -20       26.14       11.54      9.33 o
  12   4 -20       73.70       92.12     13.28 o
   1   5 -20       45.55       73.68     34.25 o
   2   5 -20      145.92      157.06     11.56 o
   3   5 -20       75.80       85.06      7.50 o
   4   5 -20      152.60      152.55     10.01 o
   5   5 -20        3.96        3.33      6.26 o
   6   5 -20        6.07       13.26      7.35 o
   7   5 -20       41.51       40.35      9.12 o
   8   5 -20        8.82        4.01      7.99 o
   9   5 -20       13.41        9.41      8.97 o
  10   5 -20       45.92       68.84     12.01 o
   0   6 -20        0.31        0.00     20.32 o
   1   6 -20       59.38       29.98     16.62 o
   2   6 -20       65.11       86.84     22.40 o
   3   6 -20       76.15       35.34     17.23 o
   4   6 -20       16.37        8.23     15.33 o
   5   6 -20        4.42        7.35     14.39 o
   6   6 -20        6.29       10.88      9.88 o
   7   6 -20       37.80       36.39     16.99 o
   2   0 -19      752.93      683.16     27.42 o
   4   0 -19      140.20      150.65     14.72 o
   6   0 -19     1095.75     1143.11     39.39 o
   8   0 -19      125.53      103.92     14.74 o
  10   0 -19        3.41        0.00      8.59 o
  12   0 -19        6.90        3.24     12.33 o
  14   0 -19       18.12       41.43     16.31 o
   0   1 -19     2068.36     2185.14     73.50 o
   1   1 -19       15.88       11.83      4.52 o
   2   1 -19      178.68      171.57      8.47 o
   3   1 -19        9.09        8.09      5.07 o
   4   1 -19      638.62      679.45     26.58 o
   5   1 -19      243.45      214.81     12.26 o
   6   1 -19       92.74       84.71      9.33 o
   7   1 -19       11.12        7.83      6.42 o
   8   1 -19      347.68      288.97     15.11 o
   9   1 -19       15.51       10.04      7.78 o
  10   1 -19      397.44      424.83     18.70 o
  11   1 -19      275.15      271.37     16.68 o
  12   1 -19       11.90        4.19      8.02 o
  13   1 -19       99.32       66.52     11.90 o
  14   1 -19        4.65        6.24      9.22 o
  15   1 -19       20.15        5.73     10.54 o
   1   2 -19       19.95        9.30      4.06 o
   2   2 -19      581.97      606.67     12.24 o
   3   2 -19      672.55      722.17     17.13 o
   4   2 -19       77.93       82.97      8.44 o
   5   2 -19       10.60        2.64      5.54 o
   6   2 -19      202.85      207.16     12.56 o
   7   2 -19       18.64       15.49      7.34 o
   8   2 -19       24.02       19.41      8.07 o
   9   2 -19      230.40      230.24     14.69 o
  10   2 -19      172.08      214.20     27.33 o
  11   2 -19       12.65       18.17      8.88 o
  12   2 -19       52.05       32.95     10.02 o
  13   2 -19       16.65       10.91      9.36 o
  14   2 -19       32.75       28.73     10.62 o
   0   3 -19        4.20       12.38      7.22 o
   1   3 -19        5.03        7.53      4.91 o
   2   3 -19      156.27      153.44     13.04 o
   3   3 -19       96.92      101.07      8.33 o
   4   3 -19       11.48       19.41      6.17 o
   5   3 -19       80.96       72.34      8.48 o
   6   3 -19       39.45       58.85      9.57 o
   7   3 -19       11.50        1.34      6.23 o
   8   3 -19      375.47      364.03     16.97 o
   9   3 -19       90.58      112.66     11.54 o
  10   3 -19        2.68        4.62      7.40 o
  11   3 -19       10.86       12.20      8.65 o
  12   3 -19      152.93      130.73     13.88 o
  13   3 -19        3.86       13.44      9.76 o
  14   3 -19        1.11        0.00      9.37 o
   1   4 -19       17.38       17.78      5.85 o
   2   4 -19      129.72      140.29      8.72 o
   3   4 -19        7.70       10.64      6.88 o
   4   4 -19      104.09      113.77     10.81 o
   5   4 -19       71.08       74.27     10.39 o
   6   4 -19       11.30       22.97      7.24 o
   7   4 -19        5.88       11.73      7.47 o
   8   4 -19      224.53      218.39     13.71 o
   9   4 -19       24.82       27.53      8.70 o
  10   4 -19        2.84        6.50      7.97 o
  11   4 -19      118.15      120.24     13.63 o
  12   4 -19       30.70       41.80     12.09 o
   0   5 -19      719.17      765.80     52.92 o
   1   5 -19      341.55      382.71     27.77 o
   2   5 -19       84.07       66.55     14.23 o
   3   5 -19       54.41       63.44     11.30 o
   4   5 -19      353.70      328.58     13.34 o
   5   5 -19      165.16      165.52     14.13 o
   6   5 -19       10.76        5.70      6.68 o
   7   5 -19        3.32        0.00      6.41 o
   8   5 -19        5.33        8.59      8.37 o
   9   5 -19      181.41      213.17     21.96 o
  10   5 -19       47.19       69.84     11.54 o
  11   5 -19        5.10        8.62      9.22 o
   1   6 -19      186.08      225.91     46.74 o
   2   6 -19       14.30        9.35     12.92 o
   3   6 -19      388.83      377.11     30.24 o
   4   6 -19        7.12        5.60     14.42 o
   5   6 -19        4.12        3.94      8.41 o
   6   6 -19       90.39       61.64     11.98 o
   7   6 -19       20.43       20.11     10.64 o
   8   6 -19        4.25        5.64     12.45 o
   0   7 -19       16.73        0.00     12.96 o
   1   7 -19        6.70       18.39     11.94 o
   2   7 -19        2.76        0.00     14.56 o
   0   0 -18      129.72      113.46     16.77 o
   2   0 -18     2184.52     2082.30     55.89 o
   4   0 -18     1106.86     1106.67     36.69 o
   6   0 -18     1618.70     1692.05     50.39 o
   8   0 -18      775.91      790.39     40.86 o
  10   0 -18      128.80      130.98     17.74 o
  12   0 -18      323.83      314.61     26.12 o
  14   0 -18      112.37      114.16     26.33 o
   1   1 -18       30.25       29.67      4.92 o
   2   1 -18      374.70      342.04     10.89 o
   3   1 -18      139.22      129.66      8.09 o
   4   1 -18     1079.29     1158.06     23.71 o
   5   1 -18      106.16      115.55      9.43 o
   6   1 -18       28.23       37.91      7.44 o
   7   1 -18       38.06       27.75      7.17 o
   8   1 -18       18.95       17.59      7.38 o
   9   1 -18        8.31        2.11      6.33 o
  10   1 -18      633.32      637.88     22.57 o
  11   1 -18      138.37      140.68     13.50 o
  12   1 -18       18.62       15.90      8.62 o
  13   1 -18        4.25        3.67      8.66 o
  14   1 -18      108.78      105.25     14.14 o
  15   1 -18       67.11       41.81     12.20 o
   0   2 -18        2.33        0.00      4.51 o
   1   2 -18       39.08       43.79      6.88 o
   2   2 -18       57.69       66.15      5.46 o
   3   2 -18        3.77        3.62      3.71 o
   4   2 -18       10.98        6.34      4.16 o
   5   2 -18      117.16      117.27     11.35 o
   6   2 -18       87.14       89.59      9.24 o
   7   2 -18      390.51      397.69     18.39 o
   8   2 -18      352.49      374.77     16.57 o
   9   2 -18       62.77       77.04     11.02 o
  10   2 -18      808.52      793.67     25.34 o
  11   2 -18       77.97       64.29     10.59 o
  12   2 -18       22.51       18.68      8.49 o
  13   2 -18        2.84        4.93      8.63 o
  14   2 -18       37.14       25.97     10.02 o
  15   2 -18      109.50      147.15     16.38 o
   1   3 -18       20.06       15.54      3.81 o
   2   3 -18      172.43      162.89      7.17 o
   3   3 -18       10.78        4.20      4.86 o
   4   3 -18        0.57        3.99      5.33 o
   5   3 -18       87.71       94.68      8.69 o
   6   3 -18       65.85       54.48      8.13 o
   7   3 -18       61.47       52.95     11.72 o
   8   3 -18       20.99       14.36      8.57 o
   9   3 -18        8.68        9.03      7.49 o
  10   3 -18        0.93        0.00      6.80 o
  11   3 -18        2.57       10.84      8.20 o
  12   3 -18       15.45        9.93      9.12 o
  13   3 -18       95.26       96.26     13.64 o
  14   3 -18       19.24       31.18     11.32 o
   0   4 -18      379.57      420.93     17.91 o
   1   4 -18      168.77      194.98      9.02 o
   2   4 -18      299.46      284.49     10.91 o
   3   4 -18       10.82       13.32      5.31 o
   4   4 -18       91.22       78.96     11.50 o
   5   4 -18       19.41       25.22      6.75 o
   6   4 -18       71.88       64.99     13.20 o
   7   4 -18      216.74      208.99     12.78 o
   8   4 -18       70.98       77.27      9.85 o
   9   4 -18       69.92       70.07     11.92 o
  10   4 -18       20.51        1.50      7.92 o
  11   4 -18       61.19       71.82     11.90 o
  12   4 -18       77.90       68.25     18.94 o
  13   4 -18        8.11        5.65     10.17 o
   1   5 -18      302.63      325.54     26.13 o
   2   5 -18        0.63        0.00      5.57 o
   3   5 -18      240.02      247.99     14.29 o
   4   5 -18        2.60        4.85      5.40 o
   5   5 -18       60.22       58.67      8.01 o
   6   5 -18       16.68        5.50      6.47 o
   7   5 -18      127.74      120.06     11.31 o
   8   5 -18      298.44      323.62     17.56 o
   9   5 -18      111.32      140.67     13.07 o
  10   5 -18      138.96      154.72     14.37 o
  11   5 -18       11.34       26.45     10.61 o
   0   6 -18      147.31       79.09     24.47 o
   1   6 -18      127.04      142.27     20.89 o
   2   6 -18        6.10        7.68     12.81 o
   3   6 -18       39.27       17.93     10.49 o
   4   6 -18       14.03       26.14     10.84 o
   5   6 -18        0.98        4.52      8.26 o
   6   6 -18      217.40      228.33     16.68 o
   7   6 -18       41.92       68.15     22.69 o
   8   6 -18       25.67       14.64     10.04 o
   9   6 -18       10.78        7.32      9.90 o
   1   7 -18       14.37       19.81     12.64 o
   2   7 -18        0.45        0.00      9.13 o
   2   0 -17     1433.44     1397.07     41.29 o
   4   0 -17       37.77       11.07     13.89 o
   6   0 -17      583.47      601.00     26.09 o
   8   0 -17        8.05       20.01     10.33 o
  10   0 -17      239.63      233.06     21.02 o
  12   0 -17      226.43      266.55     23.81 o
  14   0 -17       14.14       11.46     13.58 o
  16   0 -17        5.14       19.52     16.83 o
   0   1 -17      338.48      280.37     13.68 o
   1   1 -17     2175.42     2227.55     32.55 o
   2   1 -17      445.91      451.86     13.17 o
   3   1 -17      503.61      434.62     12.08 o
   4   1 -17      443.11      486.95     23.33 o
   5   1 -17      903.33      825.04     21.72 o
   6   1 -17      459.63      425.54     15.91 o
   7   1 -17      401.23      383.57     15.59 o
   8   1 -17       17.03       11.27      6.62 o
   9   1 -17      101.77      100.67     10.73 o
  10   1 -17       91.62      105.57     11.17 o
  11   1 -17      468.63      438.60     19.50 o
  12   1 -17       58.71       36.96      9.70 o
  13   1 -17       92.90       71.53     13.25 o
  14   1 -17       85.09       55.55     11.88 o
  15   1 -17        3.66        9.03     10.62 o
  16   1 -17       66.59       78.36     14.58 o
   1   2 -17      472.93      471.72     11.51 o
   2   2 -17      713.24      719.56     12.89 o
   3   2 -17      248.63      229.07      9.97 o
   4   2 -17       24.09       32.64      4.77 o
   5   2 -17       38.94       42.22      5.45 o
   6   2 -17      721.58      751.55     21.18 o
   7   2 -17      394.09      377.62     15.45 o
   8   2 -17      293.92      257.76     13.99 o
   9   2 -17      398.61      445.82     18.27 o
  10   2 -17       47.31       54.72      9.72 o
  11   2 -17        5.35       23.56      8.67 o
  12   2 -17        6.95       13.86      8.15 o
  13   2 -17       64.40       62.73     11.44 o
  14   2 -17        7.04       12.34      9.00 o
  15   2 -17       24.54       22.05     11.01 o
   0   3 -17       85.80       59.69      6.76 o
   1   3 -17     1724.77     1760.54     26.11 o
   2   3 -17      632.03      657.78     13.50 o
   3   3 -17       38.12       34.44      4.46 o
   4   3 -17        7.66       11.89      4.69 o
   5   3 -17      479.55      451.33     15.60 o
   6   3 -17      354.09      303.89     14.20 o
   7   3 -17      523.37      522.04     18.20 o
   8   3 -17      500.75      518.79     19.33 o
   9   3 -17       57.51       62.56      9.39 o
  10   3 -17       11.92        4.86      7.14 o
  11   3 -17      244.42      246.65     21.67 o
  12   3 -17       10.92       13.29      9.39 o
  13   3 -17       22.39       22.01      9.83 o
  14   3 -17      116.76      100.30     14.06 o
   1   4 -17       15.06       13.08      3.13 o
   2   4 -17        4.26        2.88      3.40 o
   3   4 -17      548.78      561.02     15.90 o
   4   4 -17      304.01      319.04     12.71 o
   5   4 -17       41.74       42.93      7.03 o
   6   4 -17       38.03       32.72      7.18 o
   7   4 -17       55.08       63.22      8.89 o
   8   4 -17       25.83       20.69      7.63 o
   9   4 -17      133.51      132.62     14.08 o
  10   4 -17       28.88       28.56      9.44 o
  11   4 -17        4.05        8.72      8.40 o
  12   4 -17       20.43        0.00      8.63 o
  13   4 -17       14.59       16.75     10.18 o
   0   5 -17     2484.06     2469.36    101.27 o
   1   5 -17       21.42        8.40     12.78 o
   2   5 -17      173.10      191.67     11.44 o
   3   5 -17       59.51       75.24      9.28 o
   4   5 -17       14.08        9.33      5.36 o
   5   5 -17        1.69        8.62      6.04 o
   6   5 -17      115.53       96.18     11.17 o
   7   5 -17      170.48      153.18     17.93 o
   8   5 -17      303.43      294.13     15.94 o
   9   5 -17       73.55       95.23     11.35 o
  10   5 -17      165.63      192.46     17.15 o
  11   5 -17        1.14       14.19      9.73 o
  12   5 -17        8.09       11.71      9.94 o
   1   6 -17       38.08       41.85     15.23 o
   2   6 -17       68.44       67.72     13.45 o
   3   6 -17        2.17        1.86      8.46 o
   4   6 -17        3.30        2.57      6.02 o
   5   6 -17      135.17      144.43     13.40 o
   6   6 -17       37.45       28.28     13.59 o
   7   6 -17       56.43       48.72      9.60 o
   8   6 -17       13.09       13.01      9.95 o
   9   6 -17       12.46       12.95     10.52 o
   0   7 -17      201.42      237.00     32.94 o
   1   7 -17       10.82       14.05     14.52 o
   2   7 -17       15.26        5.23     10.51 o
   3   7 -17        6.50        4.39     11.60 o
   4   7 -17       16.57       22.95     19.39 o
   0   0 -16     4000.95     4301.21    134.63 o
   2   0 -16     9867.44    10359.00    279.34 o
   4   0 -16      678.56      793.74     50.89 o
   6   0 -16      556.32      555.65     32.64 o
   8   0 -16      184.63      176.85     16.50 o
  10   0 -16       96.52      117.62     32.56 o
  12   0 -16       51.19       43.01     13.97 o
  14   0 -16        8.96       14.55     13.33 o
  16   0 -16       63.90       52.54     26.71 o
   1   1 -16      680.70      714.45     14.79 o
   2   1 -16      111.98      110.18      6.47 o
   3   1 -16       66.26       59.77      5.44 o
   4   1 -16       37.81       44.22      5.72 o
   5   1 -16      148.72      153.30      8.75 o
   6   1 -16       22.28       19.16      6.11 o
   7   1 -16     1835.86     1750.89     36.18 o
   8   1 -16      200.17      166.38     18.77 o
   9   1 -16      178.61      147.05     11.56 o
  10   1 -16       44.98       38.78      8.94 o
  11   1 -16       39.34       45.96      9.43 o
  12   1 -16       36.74       29.08      9.44 o
  13   1 -16        4.86        5.10      7.75 o
  14   1 -16       67.60       39.25     10.48 o
  15   1 -16       51.46       53.47     13.97 o
  16   1 -16       72.29       74.05     21.14 o
   0   2 -16      136.41      153.97     18.51 o
   1   2 -16      671.47      626.12     13.11 o
   2   2 -16       36.82       37.56      4.17 o
   3   2 -16        1.91        3.40      3.32 o
   4   2 -16      695.29      703.05     17.36 o
   5   2 -16      673.92      653.19     15.01 o
   6   2 -16      239.88      244.72     11.71 o
   7   2 -16       11.12       16.96      6.40 o
   8   2 -16      102.07      107.32     10.15 o
   9   2 -16       59.33       63.98      9.37 o
  10   2 -16      395.87      465.75     19.06 o
  11   2 -16      976.63      955.01     29.94 o
  12   2 -16      445.44      529.99     21.81 o
  13   2 -16       46.56       38.52     10.36 o
  14   2 -16       25.98        9.94      9.24 o
  15   2 -16       43.35       16.67     10.40 o
   1   3 -16      116.60      139.68      5.98 o
   2   3 -16      158.37      198.88      7.18 o
   3   3 -16      216.49      215.91      7.75 o
   4   3 -16      378.42      421.75     11.17 o
   5   3 -16        4.27        8.56      5.30 o
   6   3 -16      101.52      112.00     12.26 o
   7   3 -16       56.14       51.84      8.11 o
   8   3 -16       26.18       18.86      7.35 o
   9   3 -16      179.41      186.84     12.76 o
  10   3 -16       26.12       25.28      8.96 o
  11   3 -16       16.30       28.28      8.91 o
  12   3 -16       51.61       53.59     10.52 o
  13   3 -16       12.08        7.25      8.83 o
  14   3 -16       14.10       13.04      9.42 o
  15   3 -16       25.25       23.23     11.40 o
   0   4 -16      286.78      333.37     10.71 o
   1   4 -16        5.73        1.87      2.57 o
   2   4 -16        4.58        5.08      2.95 o
   3   4 -16      892.06      922.85     17.95 o
   4   4 -16        8.52       12.99      5.60 o
   5   4 -16      186.04      177.84      8.76 o
   6   4 -16      316.26      312.87     17.07 o
   7   4 -16      694.54      677.68     20.77 o
   8   4 -16      399.23      328.08     15.75 o
   9   4 -16      501.08      521.83     19.88 o
  10   4 -16      117.32      109.04     12.56 o
  11   4 -16       73.98       66.99     11.40 o
  12   4 -16       33.76       45.61     10.64 o
  13   4 -16       80.35       91.80     13.40 o
  14   4 -16       66.38       71.26     13.41 o
   1   5 -16      129.84      158.96     19.43 o
   2   5 -16       37.32       51.95      7.32 o
   3   5 -16       43.62       39.36      7.72 o
   4   5 -16       77.53       62.58      6.97 o
   5   5 -16        6.63        8.77      5.24 o
   6   5 -16       61.92       84.61      9.06 o
   7   5 -16      283.87      281.85     14.70 o
   8   5 -16       13.19       17.94      8.24 o
   9   5 -16      132.02      148.43     15.95 o
  10   5 -16      116.78      125.15     12.89 o
  11   5 -16       19.76       10.26      9.44 o
  12   5 -16       41.60       40.14     12.82 o
   0   6 -16      381.93      390.01     38.61 o
   1   6 -16        1.48        0.00     12.66 o
   2   6 -16      115.07      108.42     14.08 o
   3   6 -16       73.73       74.00      9.62 o
   4   6 -16       31.01       32.90      7.69 o
   5   6 -16       94.69       75.64     11.21 o
   6   6 -16      508.52      498.01     18.14 o
   7   6 -16       53.09       68.55      9.93 o
   8   6 -16       31.13       30.22     10.31 o
   9   6 -16        1.37        0.00      9.36 o
  10   6 -16       41.49       27.78     13.58 o
   1   7 -16       36.74       29.42     18.92 o
   2   7 -16       23.93        5.38     10.96 o
   3   7 -16      316.45      335.17     35.90 o
   4   7 -16       16.15        4.32     17.27 o
   5   7 -16        3.33        0.00     13.21 o
   6   7 -16       27.46       44.12     24.56 o
   2   0 -15       33.30       36.17     14.69 o
   4   0 -15     7592.72     7219.99    154.23 o
   6   0 -15      261.78      310.34     18.17 o
   8   0 -15      595.18      545.72     25.84 o
  10   0 -15     1084.82     1069.21     40.87 o
  12   0 -15      239.04      214.65     43.23 o
  14   0 -15       89.63       69.75     21.04 o
  16   0 -15      255.90      234.76     43.44 o
   0   1 -15     1032.94     1182.94     55.91 o
   1   1 -15       29.95       28.84      3.97 o
   2   1 -15     1850.66     1921.39     28.33 o
   3   1 -15      914.53      820.84     16.20 o
   4   1 -15      996.68     1022.63     18.94 o
   5   1 -15      207.72      240.65     10.01 o
   6   1 -15      852.28      838.23     33.67 o
   7   1 -15       19.61       29.77      6.38 o
   8   1 -15      316.66      303.10     14.30 o
   9   1 -15      157.07      145.04     11.42 o
  10   1 -15       41.46       52.44      9.10 o
  11   1 -15     1058.36     1072.67     29.61 o
  12   1 -15      424.68      369.09     18.78 o
  13   1 -15       25.25       16.56      8.79 o
  14   1 -15       12.78       21.50      9.79 o
  15   1 -15        4.22       14.51      9.90 o
  16   1 -15       65.22       63.98     14.80 o
   1   2 -15       89.73       89.71      5.19 o
   2   2 -15      169.17      161.39      8.85 o
   3   2 -15      890.03      884.30     16.30 o
   4   2 -15      564.69      506.28     13.04 o
   5   2 -15     2028.82     2111.85     31.53 o
   6   2 -15       13.34       13.16      5.51 o
   7   2 -15       13.44        7.33      4.68 o
   8   2 -15       13.16       13.00      6.02 o
   9   2 -15       16.89       15.39      6.72 o
  10   2 -15      964.09     1003.68     28.06 o
  11   2 -15      291.84      283.76     16.51 o
  12   2 -15        4.21        7.54      8.36 o
  13   2 -15       56.86       58.02     10.97 o
  14   2 -15       14.37       23.86     10.03 o
  15   2 -15       68.96       39.42     11.56 o
  16   2 -15       13.13       12.61     11.06 o
   0   3 -15      964.84     1069.22     23.89 o
   1   3 -15      159.69      148.41      5.74 o
   2   3 -15      153.99      170.71      6.56 o
   3   3 -15      434.85      517.83      9.98 o
   4   3 -15       77.25       84.04      5.81 o
   5   3 -15      159.41      157.30      7.38 o
   6   3 -15        4.47        0.67      5.03 o
   7   3 -15        5.11        9.98      6.29 o
   8   3 -15      299.20      311.41     14.56 o
   9   3 -15       31.00       41.48      8.29 o
  10   3 -15        9.52        7.33      7.56 o
  11   3 -15       17.63       22.72      8.82 o
  12   3 -15       20.57       14.10      8.08 o
  13   3 -15       67.76       90.83     13.23 o
  14   3 -15       14.03       14.64      9.88 o
  15   3 -15       21.05       21.69     11.10 o
   1   4 -15       54.01       61.03      5.00 o
   2   4 -15     1339.75     1372.26     20.24 o
   3   4 -15       99.22      125.32      6.00 o
   4   4 -15      611.99      625.47     14.52 o
   5   4 -15      176.74      178.29      8.77 o
   6   4 -15      903.89      930.06     20.42 o
   7   4 -15       68.71       35.84     11.01 o
   8   4 -15       25.49       14.75      7.72 o
   9   4 -15      343.97      338.22     16.59 o
  10   4 -15      449.41      449.11     21.49 o
  11   4 -15      222.17      227.88     21.95 o
  12   4 -15        4.04       11.31      9.26 o
  13   4 -15       21.01       25.97     10.55 o
  14   4 -15       15.01       18.79     10.86 o
   0   5 -15       15.75        0.00     13.29 o
   1   5 -15      297.29      349.08     24.45 o
   2   5 -15      438.80      474.06     16.34 o
   3   5 -15      219.46      219.84     12.65 o
   4   5 -15      161.59      166.24      8.57 o
   5   5 -15       29.22       34.56      6.00 o
   6   5 -15       99.89      105.72     11.06 o
   7   5 -15       20.55       18.25      9.48 o
   8   5 -15       36.05       33.06      8.37 o
   9   5 -15      329.50      329.47     16.99 o
  10   5 -15       82.10       79.11     11.42 o
  11   5 -15       45.25       31.50     10.30 o
  12   5 -15       35.54       18.95     11.08 o
   1   6 -15      459.59      421.26     21.88 o
   2   6 -15       31.94       22.13     10.15 o
   3   6 -15       59.18       65.75      7.96 o
   4   6 -15      187.50      202.57     13.09 o
   5   6 -15       13.55       12.52      6.65 o
   6   6 -15       87.47      114.63     10.39 o
   7   6 -15       11.88       22.28      9.26 o
   8   6 -15       12.84        8.56      9.34 o
   9   6 -15      236.61      259.49     24.74 o
  10   6 -15        4.30       14.01     12.20 o
   0   7 -15      154.04      136.75     28.37 o
   1   7 -15       18.70       26.41     13.02 o
   2   7 -15        0.43       12.69     10.57 o
   3   7 -15       19.40       10.28     11.43 o
   4   7 -15       36.83       26.93     20.41 o
   5   7 -15       22.60       12.53     17.02 o
   6   7 -15       88.28      142.88     35.10 o
   7   7 -15        5.95        4.17     10.38 o
   0   0 -14      147.28      188.85     21.72 o
   2   0 -14     8997.97     9732.74    159.08 o
   4   0 -14     2466.09     2417.62     82.39 o
   6   0 -14     2079.56     1925.23     69.73 o
   8   0 -14      700.43      641.58     27.78 o
  10   0 -14      489.67      508.29     27.35 o
  12   0 -14       53.06       31.58     18.33 o
  14   0 -14        1.65        0.00     11.11 o
  16   0 -14       61.53       88.26     19.87 o
   1   1 -14        7.68        2.55      2.89 o
   2   1 -14      901.40      878.51     17.54 o
   3   1 -14      289.33      307.82      9.20 o
   4   1 -14      817.61      821.21     18.02 o
   5   1 -14      183.92      216.53     16.73 o
   6   1 -14      729.13      748.75     20.03 o
   7   1 -14      516.56      469.22     16.08 o
   8   1 -14      458.55      475.02     13.07 o
   9   1 -14      217.85      194.27     12.19 o
  10   1 -14     1063.82     1154.56     29.47 o
  11   1 -14      126.12      110.02     11.58 o
  12   1 -14       83.51       98.35     13.36 o
  13   1 -14       42.97       31.46      9.45 o
  14   1 -14       44.28       83.16     12.35 o
  15   1 -14       83.94       71.76     12.55 o
  16   1 -14       43.19       38.83     12.34 o
   0   2 -14        5.37        7.38      4.09 o
   1   2 -14     1589.20     1642.51     23.98 o
   2   2 -14     1667.89     1650.52     21.83 o
   3   2 -14       30.43       35.97      4.06 o
   4   2 -14       45.87       37.45      4.46 o
   5   2 -14       56.12       67.25      6.40 o
   6   2 -14        5.77        5.23      3.82 o
   7   2 -14       12.94       10.22      3.50 o
   8   2 -14      127.00      134.97     10.37 o
   9   2 -14      576.39      589.37     29.47 o
  10   2 -14       17.97       22.29      7.87 o
  11   2 -14       10.82       13.52      7.91 o
  12   2 -14      570.12      502.45     31.27 o
  13   2 -14      506.96      512.75     22.09 o
  14   2 -14       97.29      122.41     14.25 o
  15   2 -14        6.06       11.59     10.23 o
  16   2 -14      172.74      182.47     21.57 o
   1   3 -14      161.14      158.64      5.69 o
   2   3 -14      819.99      797.98     13.82 o
   3   3 -14      494.93      446.47      9.04 o
   4   3 -14        3.35        6.29      3.07 o
   5   3 -14       45.60       43.47      4.87 o
   6   3 -14       84.45       90.70      7.49 o
   7   3 -14      896.31      819.82     22.26 o
   8   3 -14      128.39      135.63     10.55 o
   9   3 -14        8.43        6.33      6.77 o
  10   3 -14      160.69      138.01     12.18 o
  11   3 -14       14.43        9.59      7.75 o
  12   3 -14      255.31      253.75     16.25 o
  13   3 -14       60.89       47.76     10.90 o
  14   3 -14       18.85        8.38      9.78 o
  15   3 -14       28.45       28.24     11.36 o
   0   4 -14       50.32       53.94     17.78 o
   1   4 -14      167.96      169.10      8.13 o
   2   4 -14       38.99       42.67      3.43 o
   3   4 -14        2.17        2.51      2.59 o
   4   4 -14      275.96      250.76      8.05 o
   5   4 -14      268.24      260.84     14.23 o
   6   4 -14       45.64       42.62      5.61 o
   7   4 -14        2.56        9.36      5.23 o
   8   4 -14     1145.09     1111.75     28.37 o
   9   4 -14      424.99      445.28     18.21 o
  10   4 -14       59.13       56.41     10.25 o
  11   4 -14       27.07       24.86      9.11 o
  12   4 -14        8.77       18.33      9.29 o
  13   4 -14      336.88      358.43     20.37 o
  14   4 -14       40.61       35.20     11.58 o
   1   5 -14      111.72      123.54     16.82 o
   2   5 -14      348.61      308.22     17.76 o
   3   5 -14      225.81      195.28     12.73 o
   4   5 -14     1575.91     1537.64     27.16 o
   5   5 -14      253.03      245.93     10.74 o
   6   5 -14      445.30      456.16     14.31 o
   7   5 -14       66.17       62.52      9.07 o
   8   5 -14        4.04       18.02      9.51 o
   9   5 -14      173.24      165.77     18.08 o
  10   5 -14       16.86        8.32      7.20 o
  11   5 -14        6.09       12.93      8.68 o
  12   5 -14       20.85       35.16     10.99 o
  13   5 -14        1.36        2.44     11.60 o
   0   6 -14     1461.11     1515.92     50.80 o
   1   6 -14      151.94      176.89     16.19 o
   2   6 -14        5.95       11.58      5.46 o
   3   6 -14        8.64       11.50      6.31 o
   4   6 -14       27.97       34.68      8.83 o
   5   6 -14       10.30       13.45      5.93 o
   6   6 -14      284.93      290.54     14.54 o
   7   6 -14      326.58      346.42     42.51 o
   8   6 -14       62.09       85.15     11.87 o
   9   6 -14       45.28       43.54     12.99 o
  10   6 -14        1.65        3.13     11.54 o
  11   6 -14        9.36        6.15     11.05 o
   1   7 -14      149.10      176.03     20.51 o
   2   7 -14       15.14       20.21     18.80 o
   3   7 -14       35.16       56.79     14.00 o
   4   7 -14       96.36      137.45     18.36 o
   5   7 -14       21.49        8.48     10.19 o
   6   7 -14        8.55        5.82     10.23 o
   7   7 -14        0.52       22.75     25.11 o
   2   0 -13      355.46      297.86     11.41 o
   4   0 -13     7184.56     7374.07    154.38 o
   6   0 -13        7.66        1.41      6.59 o
   8   0 -13      311.32      327.44     51.95 o
  10   0 -13      187.23      146.78     16.21 o
  12   0 -13      553.25      557.15     46.44 o
  14   0 -13       60.69       47.54     15.13 o
  16   0 -13       71.05       83.46     27.22 o
   0   1 -13     2282.75     2145.11     42.52 o
   1   1 -13       46.02       43.76      3.71 o
   2   1 -13     1223.97     1066.57     17.83 o
   3   1 -13       87.50       73.92      5.07 o
   4   1 -13      227.89      268.41      8.60 o
   5   1 -13     3272.84     3163.03     43.04 o
   6   1 -13     2398.75     2430.02     43.79 o
   7   1 -13      382.60      355.95     10.90 o
   8   1 -13      117.13      114.91      7.03 o
   9   1 -13      230.12      263.48     13.69 o
  10   1 -13       90.13       80.45      9.79 o
  11   1 -13      195.70      197.38     13.75 o
  12   1 -13      774.72      881.43     26.86 o
  13   1 -13        8.99       11.07      8.54 o
  14   1 -13       59.01       46.44     10.88 o
  15   1 -13      101.50      109.88     14.07 o
  16   1 -13       28.32       37.03     12.16 o
  17   1 -13       41.91       43.77     13.16 o
   1   2 -13      226.61      263.67      7.35 o
   2   2 -13      190.64      178.94      5.50 o
   3   2 -13      696.67      615.25     12.38 o
   4   2 -13      248.47      252.83      8.09 o
   5   2 -13      799.82      820.19     15.96 o
   6   2 -13      124.06      154.91      6.19 o
   7   2 -13       84.21       92.13      6.64 o
   8   2 -13      295.49      266.98     15.20 o
   9   2 -13      231.38      200.34     12.38 o
  10   2 -13      427.90      352.94     16.36 o
  11   2 -13      361.29      348.38     17.37 o
  12   2 -13       26.32       31.01      9.51 o
  13   2 -13      305.66      366.93     19.31 o
  14   2 -13      167.65      166.57     15.41 o
  15   2 -13       75.36      106.09     14.63 o
  16   2 -13       61.19       46.53     12.85 o
   0   3 -13       58.00       68.15      8.38 o
   1   3 -13     2649.64     2622.60     38.16 o
   2   3 -13      236.53      174.67      5.86 o
   3   3 -13      332.99      343.93     10.22 o
   4   3 -13        4.30       10.96      4.47 o
   5   3 -13       62.30       47.38      4.76 o
   6   3 -13      541.85      559.89     13.47 o
   7   3 -13      392.18      351.12     23.17 o
   8   3 -13       65.41       57.51      8.36 o
   9   3 -13       13.33       11.49      6.85 o
  10   3 -13      282.80      265.98     14.97 o
  11   3 -13       43.02       37.04      9.18 o
  12   3 -13       29.92       27.54      9.33 o
  13   3 -13        1.97        3.66      8.57 o
  14   3 -13        2.42       12.10     10.15 o
  15   3 -13        6.90        9.21      9.64 o
  16   3 -13        1.94        1.43     10.14 o
   1   4 -13       67.74       78.18      5.70 o
   2   4 -13       75.98       76.61      4.63 o
   3   4 -13        3.35        1.84      2.33 o
   4   4 -13       19.02       21.01      3.37 o
   5   4 -13       41.41       33.85      6.82 o
   6   4 -13      513.75      476.95     12.56 o
   7   4 -13     1393.04     1472.90     27.33 o
   8   4 -13      269.07      281.05     14.60 o
   9   4 -13      346.96      311.53     15.88 o
  10   4 -13      390.68      396.09     19.88 o
  11   4 -13       68.51       55.79     10.31 o
  12   4 -13       39.16       60.05     11.14 o
  13   4 -13       37.49       48.78     11.46 o
  14   4 -13      352.79      356.67     26.70 o
   0   5 -13      134.78      126.00     22.86 o
   1   5 -13       81.52       59.31     13.41 o
   2   5 -13      144.21      143.26     10.04 o
   3   5 -13      462.19      459.64     11.41 o
   4   5 -13       80.22       86.84      6.32 o
   5   5 -13      415.31      457.94     12.96 o
   6   5 -13      283.74      267.46     10.28 o
   7   5 -13      194.44      180.26     10.54 o
   8   5 -13       38.05       32.93      7.36 o
   9   5 -13      226.93      225.35     13.74 o
  10   5 -13      210.17      202.45     12.86 o
  11   5 -13       16.94       18.09      8.06 o
  12   5 -13       79.01       96.13     11.31 o
  13   5 -13        2.97       10.63      9.69 o
   1   6 -13     1065.24     1158.48     30.63 o
   2   6 -13       20.68       11.28      5.87 o
   3   6 -13       59.36       65.76      8.21 o
   4   6 -13       92.02       81.47      8.22 o
   5   6 -13      195.73      238.31     11.12 o
   6   6 -13      257.36      291.67     14.56 o
   7   6 -13       66.17       85.13     11.41 o
   8   6 -13       78.95       91.45     15.33 o
   9   6 -13       10.09       15.22     12.36 o
  10   6 -13       21.19       28.94     12.91 o
  11   6 -13        6.87        0.51     11.77 o
   0   7 -13       21.10       11.52     13.72 o
   1   7 -13      236.00      262.16     28.41 o
   2   7 -13        4.93        5.87     10.37 o
   3   7 -13      101.21       98.27     16.53 o
   4   7 -13        1.09        5.02      7.54 o
   5   7 -13      103.29      102.80     15.79 o
   6   7 -13        6.45       20.13     11.15 o
   7   7 -13        3.71        8.95     11.62 o
   8   7 -13      280.61      301.02     21.83 o
   0   0 -12     4983.71     5434.62    113.18 o
   2   0 -12      851.41      877.99     20.29 o
   4   0 -12     2823.04     2937.62     68.10 o
   6   0 -12       96.77       89.79     10.90 o
   8   0 -12       50.65       59.40     13.97 o
  10   0 -12       32.27       33.45     11.90 o
  12   0 -12      483.11      380.80     25.58 o
  14   0 -12      399.84      424.55     29.67 o
  16   0 -12        3.02        5.30     13.29 o
   1   1 -12      925.58     1022.71     14.93 o
   2   1 -12       81.30       66.73      4.50 o
   3   1 -12     1212.30      998.07     16.98 o
   4   1 -12       12.78       10.66      3.31 o
   5   1 -12      206.02      233.47      8.36 o
   6   1 -12        6.95        6.65      3.31 o
   7   1 -12      535.15      571.70     17.07 o
   8   1 -12       32.93       30.19      5.31 o
   9   1 -12      252.03      219.40     12.39 o
  10   1 -12       96.91      124.36     10.94 o
  11   1 -12      398.49      388.63     17.29 o
  12   1 -12      137.14      160.06     13.24 o
  13   1 -12        9.91        3.88      7.44 o
  14   1 -12      193.55      188.44     23.72 o
  15   1 -12      107.48      114.30     14.09 o
  16   1 -12       49.67       37.65     11.94 o
  17   1 -12       11.51       14.08     11.07 o
   0   2 -12       19.70       10.78      4.40 o
   1   2 -12     3249.89     3217.59     40.21 o
   2   2 -12      436.39      486.12     11.85 o
   3   2 -12     1523.86     1618.17     23.41 o
   4   2 -12        9.74       11.68      3.31 o
   5   2 -12      440.45      390.11     10.39 o
   6   2 -12       37.62       33.37      4.37 o
   7   2 -12     1039.10      995.16     17.25 o
   8   2 -12      180.75      156.10     10.40 o
   9   2 -12      334.01      351.62     15.05 o
  10   2 -12      507.75      510.01     19.08 o
  11   2 -12      481.62      467.18     19.36 o
  12   2 -12      183.57      153.08     13.20 o
  13   2 -12      199.14      203.05     15.26 o
  14   2 -12        0.78        1.28      8.90 o
  15   2 -12       95.90       78.17     13.15 o
  16   2 -12       31.90       31.63     12.26 o
   1   3 -12        7.62        5.23      2.15 o
   2   3 -12       39.83       37.89      2.78 o
   3   3 -12      238.11      224.87      6.17 o
   4   3 -12      213.05      215.55      7.30 o
   5   3 -12      680.29      776.57     14.92 o
   6   3 -12       11.65        7.83      4.96 o
   7   3 -12      285.22      278.38      7.58 o
   8   3 -12      169.33      156.21     10.95 o
   9   3 -12      209.02      225.75     13.29 o
  10   3 -12      282.16      299.05     15.54 o
  11   3 -12       78.12       81.66     10.75 o
  12   3 -12       30.72       29.03      9.34 o
  13   3 -12        4.01        8.83      8.46 o
  14   3 -12       39.89       32.10     10.79 o
  15   3 -12       68.00       62.17     18.06 o
  16   3 -12       11.50       11.76     10.83 o
   0   4 -12      880.93      912.54     47.25 o
   1   4 -12      241.40      245.99      7.65 o
   2   4 -12       31.11       35.58      3.84 o
   3   4 -12        1.40        2.56      2.42 o
   4   4 -12      405.17      402.18      9.02 o
   5   4 -12        4.25        2.76      3.26 o
   6   4 -12     1570.04     1594.73     25.65 o
   7   4 -12       49.66       70.67      6.21 o
   8   4 -12      558.30      561.60     19.31 o
   9   4 -12        7.72       17.49      8.08 o
  10   4 -12       83.53       77.62     11.25 o
  11   4 -12       15.83       19.26      8.43 o
  12   4 -12       11.39       15.56      9.04 o
  13   4 -12      212.40      195.27     15.91 o
  14   4 -12       12.72       20.54     10.63 o
  15   4 -12       10.46        2.85     10.40 o
   1   5 -12       21.27       18.77     10.40 o
   2   5 -12      108.09      128.10      6.04 o
   3   5 -12       40.54       51.95      6.23 o
   4   5 -12       32.02       29.86      4.86 o
   5   5 -12       35.86       41.50      5.54 o
   6   5 -12       52.56       72.86      6.70 o
   7   5 -12        6.45       11.53      6.28 o
   8   5 -12       10.83        9.80      6.54 o
   9   5 -12        0.92        6.23      6.80 o
  10   5 -12       22.26       17.52      7.23 o
  11   5 -12        5.53        9.73      7.47 o
  12   5 -12       26.38       17.19      8.84 o
  13   5 -12       27.34       25.43     10.44 o
   0   6 -12      259.93      310.95     45.22 o
   1   6 -12       27.94       25.08      7.44 o
   2   6 -12        2.35        4.31      5.38 o
   3   6 -12      148.28      148.59      7.93 o
   4   6 -12        9.11        5.47      5.28 o
   5   6 -12      353.30      365.09     13.45 o
   6   6 -12        3.79       10.94      7.45 o
   7   6 -12      151.32      158.17     19.70 o
   8   6 -12      166.49      172.30     16.33 o
   9   6 -12       29.70       20.76     11.54 o
  10   6 -12       11.56       12.10     11.76 o
  11   6 -12        1.02       20.38     12.72 o
   1   7 -12        1.17       12.90      9.78 o
   2   7 -12       49.51       37.54     12.73 o
   3   7 -12       72.75       87.31     13.22 o
   4   7 -12        9.04        6.08      7.39 o
   5   7 -12       12.80       21.06     11.20 o
   6   7 -12        4.72        3.69      8.00 o
   7   7 -12       52.29       64.51     11.41 o
   8   7 -12       10.06        8.99      9.07 o
   0   8 -12       26.46       16.09     18.37 o
   1   8 -12       13.25       29.24     13.73 o
   2   8 -12       22.27       31.83     12.77 o
   2   0 -11    17250.55    16968.37    277.87 o
   4   0 -11    26736.84    27747.08    564.77 o
   6   0 -11      368.53      320.52     17.08 o
   8   0 -11      651.95      506.15     23.45 o
  10   0 -11     1828.33     1824.50     54.97 o
  12   0 -11       13.46        8.00     10.48 o
  14   0 -11        4.89       12.54     12.20 o
  16   0 -11      111.00      136.17     22.53 o
   0   1 -11     1493.44     1308.62     22.44 o
   1   1 -11      133.96      138.84      4.72 o
   2   1 -11     3433.74     3544.26     40.42 o
   3   1 -11      467.10      468.38     11.29 o
   4   1 -11       89.80       86.09      6.01 o
   5   1 -11        3.01        2.82      2.36 o
   6   1 -11      964.34      819.77     14.97 o
   7   1 -11       48.58       52.19      4.81 o
   8   1 -11      227.66      269.14     10.66 o
   9   1 -11      268.93      225.80     12.55 o
  10   1 -11       15.93        4.98      6.00 o
  11   1 -11      337.82      302.11     15.82 o
  12   1 -11      540.05      537.26     20.73 o
  13   1 -11       70.46       74.82     11.01 o
  14   1 -11        3.62       20.74      9.76 o
  15   1 -11       61.52       44.78     11.93 o
  16   1 -11       24.01       21.18     10.73 o
  17   1 -11        1.65       11.29     10.91 o
   1   2 -11     1034.55     1050.48     21.82 o
   2   2 -11      243.52      282.22      7.15 o
   3   2 -11       18.56       21.59      3.48 o
   4   2 -11      941.02     1048.60     17.31 o
   5   2 -11     2942.10     3187.37     45.54 o
   6   2 -11       91.22       78.71      4.33 o
   7   2 -11      252.62      245.10     10.23 o
   8   2 -11       79.66       83.80      8.37 o
   9   2 -11       42.93       34.01      7.20 o
  10   2 -11      405.21      457.76     17.86 o
  11   2 -11      227.92      230.78     20.00 o
  12   2 -11       86.79       82.97     11.38 o
  13   2 -11        5.70        6.30      8.23 o
  14   2 -11       27.00       26.29      9.99 o
  15   2 -11        0.53        6.03      9.76 o
  16   2 -11        3.86       17.30     10.17 o
  17   2 -11        9.80       18.92     11.42 o
   0   3 -11      292.30      240.07     37.51 o
   1   3 -11      764.22      868.85     17.01 o
   2   3 -11      261.31      262.27      7.07 o
   3   3 -11        6.85        7.38      2.53 o
   4   3 -11       63.71       68.06      4.48 o
   5   3 -11      262.91      284.20      9.45 o
   6   3 -11       29.09       31.36      3.88 o
   7   3 -11      135.08      147.84      4.99 o
   8   3 -11       33.57       45.39     10.47 o
   9   3 -11      185.42      190.28     24.80 o
  10   3 -11     1253.32     1339.92     32.19 o
  11   3 -11      490.57      524.11     20.39 o
  12   3 -11      130.21      171.09     15.58 o
  13   3 -11        9.61        3.40      8.26 o
  14   3 -11      312.63      288.00     18.62 o
  15   3 -11       59.11       56.75     12.51 o
  16   3 -11        1.31        7.88     10.84 o
   1   4 -11       95.82      118.90      4.81 o
   2   4 -11      118.64      111.53      5.46 o
   3   4 -11       69.79       62.38      4.41 o
   4   4 -11      533.44      547.31     10.04 o
   5   4 -11       89.80       96.50      4.97 o
   6   4 -11        4.59        3.05      4.02 o
   7   4 -11      134.11      122.55      7.41 o
   8   4 -11       20.07       31.79      7.99 o
   9   4 -11      300.62      379.71     23.44 o
  10   4 -11     1123.14     1077.48     29.10 o
  11   4 -11       62.16       86.79     14.20 o
  12   4 -11       81.49       71.47     11.70 o
  13   4 -11       33.13       41.70     10.65 o
  14   4 -11      111.49      124.37     14.24 o
  15   4 -11       16.70       13.89     10.84 o
   0   5 -11      691.93      672.65     41.49 o
   1   5 -11      257.02      275.26     12.60 o
   2   5 -11       37.36       38.60      4.29 o
   3   5 -11      224.31      249.32      7.20 o
   4   5 -11        3.30        3.53      3.90 o
   5   5 -11      305.98      298.61     10.27 o
   6   5 -11      162.01      175.02     10.68 o
   7   5 -11      335.44      345.83     13.51 o
   8   5 -11        3.09        8.46      6.25 o
   9   5 -11       54.72       28.87      7.79 o
  10   5 -11       13.02       17.78      7.57 o
  11   5 -11       23.50       19.52      8.09 o
  12   5 -11       68.74       59.77     11.21 o
  13   5 -11       15.54       18.22      9.80 o
  14   5 -11       52.13       44.57     14.92 o
   1   6 -11     1332.55     1342.54     26.32 o
   2   6 -11      103.76       96.02      9.44 o
   3   6 -11       49.73       52.77      6.29 o
   4   6 -11       10.25        8.70      5.41 o
   5   6 -11      867.94      872.81     19.34 o
   6   6 -11       57.67       55.57      8.86 o
   7   6 -11        4.62       10.86      8.84 o
   8   6 -11      663.44      684.27     29.70 o
   9   6 -11        2.05       14.47      9.13 o
  10   6 -11       51.40       44.73     11.69 o
  11   6 -11      135.03      146.58     16.57 o
  12   6 -11        9.21       14.16     11.49 o
   0   7 -11      149.29      139.37     26.76 o
   1   7 -11       14.06        8.91      7.27 o
   2   7 -11       21.92       15.11      8.46 o
   3   7 -11        3.91        3.65      6.08 o
   4   7 -11       28.07       17.88      9.64 o
   5   7 -11       92.93      110.04     11.77 o
   6   7 -11        0.27        2.32      8.22 o
   7   7 -11       20.96       29.81     10.25 o
   8   7 -11       19.04       16.63      9.95 o
   9   7 -11       14.13        1.35      9.34 o
   1   8 -11       58.01       71.34     15.95 o
   2   8 -11       24.11       35.19     13.84 o
   3   8 -11       33.49       41.45     14.00 o
   0   0 -10    29846.74    31062.66    579.90 o
   2   0 -10     1078.23     1402.87     25.57 o
   4   0 -10      528.78      655.29     20.08 o
   6   0 -10       18.98       10.58      6.18 o
   8   0 -10     3599.57     3789.67     89.14 o
  10   0 -10     1763.42     1703.07     52.31 o
  12   0 -10      452.39      416.75     28.24 o
  14   0 -10       12.56       11.98     12.87 o
  16   0 -10       36.98       36.78     16.77 o
   1   1 -10      249.89      280.02     11.99 o
   2   1 -10     5918.60     5908.20     68.20 o
   3   1 -10       96.41       92.93      4.02 o
   4   1 -10     1897.89     1882.69     28.39 o
   5   1 -10      273.03      238.45      9.64 o
   6   1 -10      647.85      599.49     12.01 o
   7   1 -10     1836.38     1912.22     30.17 o
   8   1 -10       39.31       57.87      7.43 o
   9   1 -10        3.89        5.97      5.64 o
  10   1 -10      263.73      227.79     13.10 o
  11   1 -10       16.24       20.09      7.74 o
  12   1 -10      172.52      135.52     12.41 o
  13   1 -10       57.73       27.40      9.41 o
  14   1 -10        5.79        4.70      8.58 o
  15   1 -10       46.67       31.58     10.46 o
  16   1 -10        8.15        2.05      9.71 o
  17   1 -10       22.29       21.25     11.86 o
   0   2 -10     1097.18     1345.64     26.05 o
   1   2 -10       79.50       55.72      3.10 o
   2   2 -10     4357.80     4078.37     48.66 o
   3   2 -10      630.65      646.01     11.75 o
   4   2 -10      327.80      323.26      8.44 o
   5   2 -10      885.98      874.11     13.73 o
   6   2 -10       26.62       31.31      3.11 o
   7   2 -10      278.32      285.10     10.72 o
   8   2 -10       17.40       12.26      5.53 o
   9   2 -10        5.01        4.93      5.53 o
  10   2 -10       51.09       49.54      8.60 o
  11   2 -10      422.92      424.53     18.89 o
  12   2 -10      905.45      858.58     26.64 o
  13   2 -10      734.43      756.75     25.91 o
  14   2 -10        0.22        6.14      9.10 o
  15   2 -10       72.43       77.54     12.91 o
  16   2 -10       18.39       35.76     11.51 o
  17   2 -10      192.63      208.63     18.84 o
   1   3 -10     1841.21     2056.22     47.25 o
   2   3 -10      255.03      250.75      8.83 o
   3   3 -10     1539.67     1306.30     17.67 o
   4   3 -10      894.84      811.61     13.01 o
   5   3 -10       27.51       28.17      3.58 o
   6   3 -10      240.47      268.80     10.35 o
   7   3 -10       11.24        9.69      3.12 o
   8   3 -10       22.26       26.93      5.37 o
   9   3 -10      103.27       73.75      8.94 o
  10   3 -10      153.11      152.45     12.04 o
  11   3 -10      349.12      380.07     21.78 o
  12   3 -10        0.11        6.50      8.07 o
  13   3 -10      115.20      113.32     13.09 o
  14   3 -10        1.73        4.73      9.15 o
  15   3 -10       10.78        9.55     10.00 o
  16   3 -10        2.71       18.84     11.02 o
   0   4 -10      265.55      256.06     24.64 o
   1   4 -10      387.60      404.65      9.10 o
   2   4 -10      433.97      437.17     13.58 o
   3   4 -10        6.84        5.69      2.51 o
   4   4 -10       16.63       24.71      3.21 o
   5   4 -10      171.51      204.28      6.63 o
   6   4 -10      196.14      269.49      8.39 o
   7   4 -10       33.99       34.93      4.99 o
   8   4 -10      477.79      453.86     17.31 o
   9   4 -10     2211.63     2251.32     45.23 o
  10   4 -10       52.60       64.17     10.79 o
  11   4 -10        5.36        6.84      7.96 o
  12   4 -10       16.26        5.06      8.12 o
  13   4 -10       59.19       66.42     11.54 o
  14   4 -10        2.02       10.11      9.49 o
  15   4 -10        5.00        9.12      9.78 o
   1   5 -10        5.79        7.92      2.61 o
   2   5 -10      185.45      167.40      7.34 o
   3   5 -10        6.90        7.64      2.94 o
   4   5 -10      234.52      227.90      8.94 o
   5   5 -10       27.12       37.85      7.71 o
   6   5 -10      599.62      583.52     14.57 o
   7   5 -10       24.60       19.25      5.41 o
   8   5 -10      341.06      352.10     14.43 o
   9   5 -10       40.90       28.18      7.78 o
  10   5 -10      101.77      108.05     10.32 o
  11   5 -10      164.75      210.57     13.48 o
  12   5 -10        3.85        2.30      8.78 o
  13   5 -10        9.65        8.22      9.95 o
  14   5 -10       46.32       37.88     13.04 o
   0   6 -10      285.96      270.51     22.55 o
   1   6 -10      598.42      611.97     13.52 o
   2   6 -10        2.75        5.48      4.48 o
   3   6 -10        6.48        5.14      4.68 o
   4   6 -10     1230.80     1221.51     19.68 o
   5   6 -10      270.91      302.33     11.00 o
   6   6 -10        9.29        7.07      5.72 o
   7   6 -10       17.94        6.26      6.64 o
   8   6 -10       17.13       13.20      7.82 o
   9   6 -10        6.59        9.97      8.27 o
  10   6 -10       31.85       36.64      9.68 o
  11   6 -10       17.57       23.28      9.57 o
  12   6 -10        5.13       16.47      9.89 o
   1   7 -10       95.28      101.73      9.11 o
   2   7 -10        6.16        6.09      6.11 o
   3   7 -10       93.05       84.59     13.97 o
   4   7 -10       51.03       35.95      6.98 o
   5   7 -10        9.57        4.39      6.91 o
   6   7 -10       64.93       59.67     14.34 o
   7   7 -10        6.43       16.07      9.04 o
   8   7 -10       23.38       19.00     10.26 o
   9   7 -10        2.22        0.98      9.35 o
   0   8 -10        7.48        0.00     14.73 o
   1   8 -10       36.94       29.06     11.97 o
   2   8 -10       15.70       28.58     13.06 o
   3   8 -10       19.14       53.95     14.83 o
   4   8 -10       25.96       44.96     21.68 o
   2   0  -9     4724.02     4804.63    200.91 o
   4   0  -9      271.98      341.88      9.13 o
   6   0  -9      362.22      468.48     16.21 o
   8   0  -9      321.61      314.15     18.79 o
  10   0  -9      204.47      213.86     17.97 o
  12   0  -9        5.14        7.12     10.36 o
  14   0  -9       99.60      122.48     19.18 o
  16   0  -9       47.62       23.75     15.44 o
  18   0  -9        3.36        2.17     15.87 o
   0   1  -9     5799.35     6808.63    126.63 o
   1   1  -9    11136.67    10304.23    101.09 o
   2   1  -9     1787.07     1709.15     20.98 o
   3   1  -9      140.68      191.17      6.48 o
   4   1  -9     1010.03     1036.45     14.91 o
   5   1  -9     1350.53     1312.61     18.30 o
   6   1  -9       55.43       68.69      4.15 o
   7   1  -9     5048.15     5089.55     68.27 o
   8   1  -9      145.42      147.17      9.99 o
   9   1  -9     1088.49     1005.62     25.01 o
  10   1  -9       38.84       23.90      6.99 o
  11   1  -9      694.82      662.93     21.75 o
  12   1  -9       95.34      101.81     11.41 o
  13   1  -9      133.89      126.25     12.88 o
  14   1  -9       65.13       65.28     14.89 o
  15   1  -9        5.49        7.53      9.36 o
  16   1  -9        4.14       11.53     10.07 o
  17   1  -9        8.86       11.78     10.27 o
   1   2  -9      709.26      727.16     12.73 o
   2   2  -9     2010.90     1814.31     24.16 o
   3   2  -9     2230.23     2268.47     29.78 o
   4   2  -9     1081.06     1063.43     16.92 o
   5   2  -9       85.69       94.38      4.42 o
   6   2  -9       26.13       20.02      4.12 o
   7   2  -9      563.24      537.52     14.26 o
   8   2  -9        5.76        6.22      5.06 o
   9   2  -9      894.71      918.93     31.83 o
  10   2  -9       89.21       66.96      8.75 o
  11   2  -9      396.69      374.56     16.91 o
  12   2  -9      616.03      707.35     23.79 o
  13   2  -9       15.17       18.70      8.78 o
  14   2  -9       74.86       69.17     11.57 o
  15   2  -9      372.11      388.06     20.89 o
  16   2  -9        3.44        5.40      9.63 o
  17   2  -9      127.96      115.62     16.31 o
   0   3  -9     5429.02     5573.44    167.23 o
   1   3  -9     2412.43     2340.61     32.73 o
   2   3  -9      426.44      372.41      7.09 o
   3   3  -9      919.74      852.64     12.74 o
   4   3  -9       28.83       48.61      3.70 o
   5   3  -9     1365.42     1454.95     20.30 o
   6   3  -9      108.08      127.22      5.57 o
   7   3  -9     1539.36     1534.03     21.05 o
   8   3  -9       50.29       57.13      6.44 o
   9   3  -9      479.89      521.21     18.28 o
  10   3  -9      129.14       96.39     10.36 o
  11   3  -9       31.80       34.38      8.73 o
  12   3  -9      249.81      234.66     15.73 o
  13   3  -9      658.98      674.08     24.79 o
  14   3  -9      106.76      119.70     13.55 o
  15   3  -9      200.93      208.48     20.12 o
  16   3  -9      107.88      133.39     16.33 o
   1   4  -9      472.30      443.97     18.43 o
   2   4  -9      639.93      688.51     10.76 o
   3   4  -9      441.23      462.68      8.57 o
   4   4  -9       24.34       28.87      3.34 o
   5   4  -9      719.71      688.37     12.00 o
   6   4  -9       16.15       15.31      3.47 o
   7   4  -9      179.39      175.54      7.95 o
   8   4  -9      566.55      562.09     18.78 o
   9   4  -9      214.10      215.85     13.32 o
  10   4  -9      171.27      173.08     13.21 o
  11   4  -9       71.89       63.50     10.65 o
  12   4  -9       13.58       13.99      8.72 o
  13   4  -9      146.51      130.42     13.87 o
  14   4  -9       98.03      119.78     14.25 o
  15   4  -9       17.41       21.95     11.36 o
   0   5  -9       86.24       84.84      5.55 o
   1   5  -9      692.64      668.82     10.34 o
   2   5  -9      301.69      302.82      7.42 o
   3   5  -9        5.88        3.86      3.13 o
   4   5  -9       90.97       89.55      5.87 o
   5   5  -9      146.02      130.30      7.43 o
   6   5  -9      672.62      678.56     15.82 o
   7   5  -9       61.11       82.30      7.00 o
   8   5  -9      299.48      289.95     13.24 o
   9   5  -9      300.46      315.05     14.09 o
  10   5  -9       61.64       51.43      8.88 o
  11   5  -9      156.39      150.29     12.24 o
  12   5  -9       14.27        8.17      9.15 o
  13   5  -9        1.07        3.77      8.72 o
  14   5  -9        9.44        8.67      9.71 o
   1   6  -9       29.80       35.15      6.03 o
   2   6  -9      148.42      152.62      7.77 o
   3   6  -9      153.08      149.51      8.03 o
   4   6  -9       45.34       46.07      7.72 o
   5   6  -9       76.62       82.69      6.57 o
   6   6  -9       73.48       74.97      9.77 o
   7   6  -9       12.14       20.67      7.57 o
   8   6  -9      135.84      128.29     11.83 o
   9   6  -9      215.53      230.84     15.13 o
  10   6  -9        9.73       10.55      8.26 o
  11   6  -9        1.59        0.00      7.78 o
  12   6  -9       23.49       20.42     10.13 o
   0   7  -9       48.06       52.17     11.72 o
   1   7  -9      285.96      312.37     14.48 o
   2   7  -9      268.07      300.81     18.76 o
   3   7  -9       37.28       42.71      7.84 o
   4   7  -9        4.34        6.14      6.65 o
   5   7  -9      257.45      247.24     12.24 o
   6   7  -9      104.49      118.34     11.15 o
   7   7  -9       78.56      109.00     13.65 o
   8   7  -9        5.67       11.98     10.46 o
   9   7  -9        7.61        9.86     11.00 o
   1   8  -9        3.42        8.28     10.80 o
   2   8  -9       36.24       26.99     12.52 o
   3   8  -9       19.92       23.89     10.38 o
   4   8  -9        2.09        3.19      8.86 o
   5   8  -9        9.66        9.49      9.82 o
   0   0  -8    31983.46    31924.03    554.36 o
   2   0  -8    68138.16    68642.22    806.18 o
   4   0  -8     5045.86     6147.14     82.05 o
   6   0  -8     3311.16     3377.50     60.03 o
   8   0  -8     5856.03     6183.43    134.60 o
  10   0  -8      177.17      218.74     17.75 o
  12   0  -8        8.38       14.61     10.35 o
  14   0  -8      117.09      118.88     22.10 o
  16   0  -8        2.45        9.44     14.54 o
  18   0  -8       12.29       12.77     16.23 o
   1   1  -8       11.38       13.07      2.09 o
   2   1  -8     1770.35     1527.43     19.51 o
   3   1  -8      413.94      496.02     10.15 o
   4   1  -8      935.42     1163.69     16.04 o
   5   1  -8      259.92      281.21      8.37 o
   6   1  -8      447.34      422.71     11.36 o
   7   1  -8     3211.44     3274.25     54.18 o
   8   1  -8       54.84       77.32     11.27 o
   9   1  -8      692.93      684.69     21.64 o
  10   1  -8      296.71      300.25     26.02 o
  11   1  -8       11.12       17.84      7.02 o
  12   1  -8        9.09       14.22      7.57 o
  13   1  -8      741.76      732.30     24.72 o
  14   1  -8      207.72      188.32     15.28 o
  15   1  -8        5.02       11.50      8.70 o
  16   1  -8        4.45        8.30      9.85 o
  17   1  -8        0.22        0.00      9.69 o
  18   1  -8        2.16       25.39     13.01 o
   0   2  -8     6993.28     7148.76    152.13 o
   1   2  -8       19.16       20.14      1.90 o
   2   2  -8      316.61      441.56      8.15 o
   3   2  -8      258.49      184.77      5.79 o
   4   2  -8       14.23       12.70      2.66 o
   5   2  -8      698.16      681.80     12.06 o
   6   2  -8       12.36       22.61      4.08 o
   7   2  -8     3922.67     3930.62     70.68 o
   8   2  -8      172.86      169.22     12.93 o
   9   2  -8       12.47        8.23      6.16 o
  10   2  -8      961.88     1050.15     27.01 o
  11   2  -8      764.92      691.57     22.62 o
  12   2  -8      460.66      505.96     19.96 o
  13   2  -8     1230.31     1230.58     33.47 o
  14   2  -8      258.75      268.40     17.27 o
  15   2  -8       51.56       54.78     11.63 o
  16   2  -8        7.46       19.45     10.40 o
  17   2  -8       20.51       23.74     13.46 o
   1   3  -8      665.46      750.13     15.78 o
   2   3  -8     1187.90     1420.17     17.91 o
   3   3  -8      527.97      619.19     11.06 o
   4   3  -8     2491.80     2699.20     30.10 o
   5   3  -8       10.30       10.85      2.92 o
   6   3  -8        6.87        6.53      2.78 o
   7   3  -8     1464.99     1550.76     27.49 o
   8   3  -8      269.01      311.73     18.07 o
   9   3  -8       14.53       16.20      6.56 o
  10   3  -8       15.87       11.32      7.02 o
  11   3  -8      195.42      200.90     13.95 o
  12   3  -8       16.88       23.30      8.34 o
  13   3  -8        9.19       11.02      8.56 o
  14   3  -8      208.05      243.63     19.87 o
  15   3  -8      177.23      199.28     20.02 o
  16   3  -8      156.64      149.90     16.58 o
   0   4  -8     1410.35     1291.84     22.10 o
   1   4  -8       23.63       30.89      3.63 o
   2   4  -8      457.18      454.25      9.04 o
   3   4  -8      814.06      860.24     12.66 o
   4   4  -8      257.36      275.47      6.63 o
   5   4  -8        8.46       14.01      3.31 o
   6   4  -8      197.90      206.85      6.92 o
   7   4  -8      433.59      431.67     11.56 o
   8   4  -8      931.38      918.10     18.83 o
   9   4  -8      832.42      750.97     22.56 o
  10   4  -8      450.18      463.47     18.88 o
  11   4  -8     1081.40     1067.94     29.38 o
  12   4  -8      311.32      291.29     17.18 o
  13   4  -8      108.01      103.14     12.70 o
  14   4  -8      139.52      143.63     18.86 o
  15   4  -8        4.03        2.35     10.12 o
   1   5  -8        2.60        3.01      2.45 o
   2   5  -8      509.46      467.87      8.87 o
   3   5  -8       78.14       86.19      4.58 o
   4   5  -8      145.72      157.33      7.75 o
   5   5  -8      117.49      109.61      6.54 o
   6   5  -8       31.96       21.96      5.15 o
   7   5  -8      114.77      117.75      7.70 o
   8   5  -8      399.46      397.53     17.92 o
   9   5  -8       35.36       53.34     10.12 o
  10   5  -8       46.78       56.52      9.12 o
  11   5  -8       46.44       33.74      8.75 o
  12   5  -8       24.93       13.73      8.17 o
  13   5  -8       66.29       68.34     13.55 o
  14   5  -8        2.49        9.87      9.16 o
   0   6  -8      129.73      105.61     11.12 o
   1   6  -8     1635.22     1616.32     25.13 o
   2   6  -8      607.64      592.44     16.23 o
   3   6  -8        9.78        5.32      4.89 o
   4   6  -8      235.70      231.64      9.69 o
   5   6  -8      226.62      216.43     13.28 o
   6   6  -8      362.02      372.12     12.04 o
   7   6  -8      542.07      553.96     19.96 o
   8   6  -8      124.36      110.35     11.73 o
   9   6  -8       52.04       53.03     10.18 o
  10   6  -8       12.43       14.06      8.61 o
  11   6  -8        9.77       11.23      9.01 o
  12   6  -8       47.87       33.95     13.48 o
   1   7  -8      494.24      541.70     18.17 o
   2   7  -8       15.05       16.19      7.09 o
   3   7  -8       70.90       85.57     13.15 o
   4   7  -8      371.54      357.43     16.15 o
   5   7  -8       32.21       20.56      7.75 o
   6   7  -8       27.29       32.41      8.85 o
   7   7  -8       16.00       13.91      8.00 o
   8   7  -8       18.94        6.45      9.07 o
   9   7  -8        7.87       12.30     10.17 o
  10   7  -8       53.26       30.76     17.07 o
   0   8  -8      371.02      346.67     25.95 o
   1   8  -8        2.01        9.50      8.77 o
   2   8  -8       22.14       39.79     13.33 o
   3   8  -8      137.54      182.29     16.06 o
   4   8  -8       20.88       24.05      8.82 o
   5   8  -8       25.18       12.43     10.65 o
   2   0  -7    21167.39    22208.72    266.83 o
   4   0  -7     1379.44     1615.77     24.33 o
   6   0  -7     1504.57     1398.85     38.55 o
   8   0  -7     8406.72     8509.72    176.01 o
  10   0  -7     1651.15     1479.61     50.97 o
  12   0  -7      153.53      152.83     17.39 o
  14   0  -7      123.95      164.14     20.18 o
  16   0  -7        1.46        9.61     13.47 o
  18   0  -7        7.16        8.59     16.25 o
   0   1  -7     2045.54     2101.59     32.69 o
   1   1  -7     2631.23     2464.46     26.70 o
   2   1  -7     1295.18     1050.99     13.47 o
   3   1  -7     1214.69     1244.57     16.05 o
   4   1  -7      737.64      600.99      9.72 o
   5   1  -7       22.37       23.02      2.51 o
   6   1  -7      294.85      367.28     10.66 o
   7   1  -7     1741.05     1933.87     35.84 o
   8   1  -7     1176.69     1415.48     29.63 o
   9   1  -7     1387.26     1422.98     30.66 o
  10   1  -7     1495.93     1482.18     76.52 o
  11   1  -7        4.50        2.59      6.03 o
  12   1  -7      212.09      228.29     14.34 o
  13   1  -7       60.40       58.88     10.49 o
  14   1  -7       17.67        6.88      8.02 o
  15   1  -7       59.90       58.29     17.49 o
  16   1  -7       63.60       51.79     12.66 o
  17   1  -7       64.76       51.44     12.88 o
  18   1  -7       31.06       16.74     11.54 o
   1   2  -7     1803.66     1608.20     24.35 o
   2   2  -7       21.69       23.45      2.16 o
   3   2  -7     1191.48     1221.20     17.61 o
   4   2  -7      948.04     1165.47     17.84 o
   5   2  -7       13.62       16.79      2.63 o
   6   2  -7      338.33      331.88     11.19 o
   7   2  -7       28.70       37.19      4.94 o
   8   2  -7        1.05        3.10      4.65 o
   9   2  -7       41.57       28.36      7.75 o
  10   2  -7      551.65      568.09     19.23 o
  11   2  -7      104.79      117.09     11.35 o
  12   2  -7       14.53        8.65      7.37 o
  13   2  -7        2.21        7.17      8.32 o
  14   2  -7        9.69       15.30      8.64 o
  15   2  -7      162.04      167.38     15.45 o
  16   2  -7      142.40      168.31     16.46 o
  17   2  -7      121.24      158.57     27.47 o
   0   3  -7       46.93       33.53      6.50 o
   1   3  -7       86.10       73.11      3.80 o
   2   3  -7      747.31      721.11     11.05 o
   3   3  -7     1699.88     1787.61     20.86 o
   4   3  -7      286.02      415.43     16.25 o
   5   3  -7       99.47       80.03      4.41 o
   6   3  -7      210.52      261.05      7.26 o
   7   3  -7      201.66      184.17      6.13 o
   8   3  -7       22.99       25.30      5.51 o
   9   3  -7      566.80      564.41     18.81 o
  10   3  -7      186.94      167.89     12.14 o
  11   3  -7      226.50      265.43     15.11 o
  12   3  -7       51.32       60.13     10.29 o
  13   3  -7      454.15      463.94     20.70 o
  14   3  -7       55.56       62.61     11.74 o
  15   3  -7      393.26      368.17     31.95 o
  16   3  -7       79.78      111.67     14.88 o
  17   3  -7        0.42        7.32     10.92 o
   1   4  -7        7.52        5.65      2.08 o
   2   4  -7       77.87       73.83      3.58 o
   3   4  -7       58.17       62.25      3.75 o
   4   4  -7     1686.78     1649.70     21.08 o
   5   4  -7       36.27       40.99      3.92 o
   6   4  -7      279.03      300.49      8.22 o
   7   4  -7      327.07      284.81      9.59 o
   8   4  -7       99.27       92.15      5.98 o
   9   4  -7      136.08      145.32     11.39 o
  10   4  -7       41.48       33.13      8.87 o
  11   4  -7      361.64      443.41     20.75 o
  12   4  -7      184.15      222.05     15.41 o
  13   4  -7        0.84        5.98      8.39 o
  14   4  -7        3.90       12.40      9.40 o
  15   4  -7       15.81       31.22     12.56 o
  16   4  -7        1.85        9.34     10.49 o
   0   5  -7       18.65       22.75      5.15 o
   1   5  -7       56.31       71.47      3.93 o
   2   5  -7      317.30      302.11      7.43 o
   3   5  -7       79.55       97.39      5.88 o
   4   5  -7      936.22      885.32     16.54 o
   5   5  -7      133.59      138.52      7.30 o
   6   5  -7       64.10       68.24      5.58 o
   7   5  -7       58.58       53.95      5.64 o
   8   5  -7       24.91       18.70      6.61 o
   9   5  -7       12.35       10.62      6.24 o
  10   5  -7      152.00      148.73     13.40 o
  11   5  -7      232.54      242.40     14.54 o
  12   5  -7      131.15      128.78     12.30 o
  13   5  -7       28.84       23.26      8.89 o
  14   5  -7       31.48       15.86     10.41 o
   1   6  -7      326.16      316.57     10.70 o
   2   6  -7      784.41      748.87     16.15 o
   3   6  -7      110.77      123.08      7.91 o
   4   6  -7      401.68      403.85     13.16 o
   5   6  -7        1.70        6.50      5.33 o
   6   6  -7       39.47       40.17      7.39 o
   7   6  -7       61.55       65.32      8.52 o
   8   6  -7       73.35       52.56      9.85 o
   9   6  -7        9.65        8.08      8.38 o
  10   6  -7       48.55       39.85     10.28 o
  11   6  -7        4.10        6.76      8.65 o
  12   6  -7       87.23       86.44     13.39 o
   0   7  -7      359.51      388.73     23.48 o
   1   7  -7      298.13      318.08     13.91 o
   2   7  -7      373.02      372.50     14.74 o
   3   7  -7       15.67       13.20      6.64 o
   4   7  -7        7.62       12.44      6.76 o
   5   7  -7        9.97        5.95      6.39 o
   6   7  -7      142.28      140.81     12.53 o
   7   7  -7       47.26       57.01     12.88 o
   8   7  -7       15.41       17.57      8.20 o
   9   7  -7        7.87        0.45      8.57 o
  10   7  -7       37.68       34.27     10.91 o
   1   8  -7       92.71      112.08     11.65 o
   2   8  -7        4.61        3.63      7.35 o
   3   8  -7       19.62       16.81      8.70 o
   4   8  -7        3.78       10.79      8.02 o
   5   8  -7       22.33       37.90     11.95 o
   0   0  -6    17526.01    17710.61    237.05 o
   2   0  -6    78748.83    79754.40   1098.58 o
   4   0  -6     7986.31     8384.36    103.07 o
   6   0  -6     5738.15     5927.97    123.63 o
   8   0  -6      850.62      868.65     30.99 o
  10   0  -6      799.11      903.61     34.10 o
  12   0  -6        8.77        8.20     10.15 o
  14   0  -6       48.84       63.98     16.09 o
  16   0  -6       26.10        8.98     13.96 o
  18   0  -6       11.31       20.71     16.62 o
   1   1  -6     7983.04     7596.45     75.07 o
   2   1  -6      851.20     1090.36     27.38 o
   3   1  -6    10993.98    11438.27    109.95 o
   4   1  -6      269.08      363.65      9.75 o
   5   1  -6    12317.13    11754.86    133.59 o
   6   1  -6       20.82       23.47      4.20 o
   7   1  -6      955.50      858.99     20.30 o
   8   1  -6     2876.03     2779.37     48.52 o
   9   1  -6      433.83      456.61     16.02 o
  10   1  -6      506.65      504.09     17.73 o
  11   1  -6       82.79       74.86      9.39 o
  12   1  -6       91.80       84.00     10.52 o
  13   1  -6      216.84      179.81     14.07 o
  14   1  -6      116.72       97.09     12.21 o
  15   1  -6      334.09      354.23     20.56 o
  16   1  -6       13.14       29.54     10.70 o
  17   1  -6       19.78        2.17      9.24 o
  18   1  -6        0.82       11.45     11.38 o
   0   2  -6    17414.29    16789.43    402.67 o
   1   2  -6      152.44      133.14      3.62 o
   2   2  -6       10.24       10.94      2.01 o
   3   2  -6      102.32       92.22      3.91 o
   4   2  -6     2215.76     2231.04     26.83 o
   5   2  -6     3444.00     3761.12     42.67 o
   6   2  -6      845.45      879.64     17.82 o
   7   2  -6      138.64      121.99      7.16 o
   8   2  -6       78.25       72.26      7.88 o
   9   2  -6      214.65      206.91     11.73 o
  10   2  -6      778.35      784.99     22.77 o
  11   2  -6     3221.01     3113.17     57.81 o
  12   2  -6      178.97      179.00     13.51 o
  13   2  -6       13.61        7.48      8.14 o
  14   2  -6       28.60       36.16     10.56 o
  15   2  -6      277.93      268.91     18.38 o
  16   2  -6       62.31       82.36     21.66 o
  17   2  -6       46.84       69.11     13.90 o
   1   3  -6     3526.09     3832.78     60.82 o
   2   3  -6       28.00       28.81      3.58 o
   3   3  -6     2443.40     2505.16     27.76 o
   4   3  -6     8901.25     8740.77     81.79 o
   5   3  -6      164.83      184.41      6.13 o
   6   3  -6      319.08      353.95      8.39 o
   7   3  -6       13.42        7.70      2.72 o
   8   3  -6      254.20      258.67     10.66 o
   9   3  -6     3193.57     3300.61     57.44 o
  10   3  -6      231.50      207.78     17.57 o
  11   3  -6      432.95      478.00     19.91 o
  12   3  -6       27.07       33.17      9.26 o
  13   3  -6       88.11       71.50     12.86 o
  14   3  -6        5.17       11.12      8.72 o
  15   3  -6       15.61       25.25     10.21 o
  16   3  -6       67.09       71.88     14.72 o
  17   3  -6       47.86       35.44     10.77 o
   0   4  -6     2725.13     2752.78     38.94 o
   1   4  -6      481.08      466.74      8.02 o
   2   4  -6      441.20      448.11      8.33 o
   3   4  -6      369.75      370.29      7.96 o
   4   4  -6      400.57      448.72      9.13 o
   5   4  -6      266.26      250.79      7.26 o
   6   4  -6      960.88      998.59     14.83 o
   7   4  -6      945.40     1038.91     16.42 o
   8   4  -6      561.35      571.65     20.10 o
   9   4  -6      382.67      325.41     15.05 o
  10   4  -6       10.15        6.85      7.00 o
  11   4  -6     1004.51     1112.47     30.07 o
  12   4  -6       95.60       99.58     12.08 o
  13   4  -6       52.44       67.01     11.37 o
  14   4  -6       68.23       68.40     10.63 o
  15   4  -6      108.90      123.30     18.15 o
  16   4  -6       29.22       49.34     13.02 o
   1   5  -6      190.42      158.44      5.53 o
   2   5  -6     2390.65     2291.24     26.42 o
   3   5  -6       20.47       22.75      4.14 o
   4   5  -6      320.89      311.00      9.51 o
   5   5  -6       93.45       90.23      6.96 o
   6   5  -6      370.17      365.11     12.74 o
   7   5  -6      301.72      297.05      9.44 o
   8   5  -6       41.68       41.18      5.41 o
   9   5  -6        1.70        3.10      5.69 o
  10   5  -6       62.65       59.56      8.31 o
  11   5  -6      151.03      144.63     12.32 o
  12   5  -6      117.73      136.56     12.59 o
  13   5  -6       10.59        0.37      8.88 o
  14   5  -6        7.82       19.96     10.12 o
   0   6  -6       24.85        8.42      6.82 o
   1   6  -6      435.36      448.53     12.59 o
   2   6  -6      984.09      949.15     18.52 o
   3   6  -6      992.75      979.28     22.27 o
   4   6  -6        2.04        2.06      5.17 o
   5   6  -6       59.63       64.45      7.98 o
   6   6  -6      608.71      594.81     17.72 o
   7   6  -6      183.41      181.56     14.63 o
   8   6  -6        9.67        9.04      6.79 o
   9   6  -6       16.06       13.29      8.66 o
  10   6  -6      137.16      141.76     14.29 o
  11   6  -6        4.92        1.87      8.02 o
  12   6  -6        7.16        3.34      9.04 o
  13   6  -6      100.29       98.84     14.00 o
   1   7  -6       94.96      107.92     13.33 o
   2   7  -6      190.07      206.89     11.97 o
   3   7  -6      746.25      760.08     20.62 o
   4   7  -6       11.63        5.63      6.58 o
   5   7  -6       69.14       97.53      9.78 o
   6   7  -6      105.64      121.95     11.20 o
   7   7  -6        8.62       11.54      8.36 o
   8   7  -6        0.10        4.52      7.65 o
   9   7  -6      129.31      120.83     13.93 o
  10   7  -6      249.76      273.44     21.26 o
   0   8  -6       34.67       50.32     14.48 o
   1   8  -6       39.49       38.64      9.75 o
   2   8  -6        8.33       12.20      8.36 o
   3   8  -6       92.42       90.47     11.53 o
   4   8  -6        8.33        6.46      8.10 o
   5   8  -6        8.29       18.30     10.45 o
   6   8  -6       16.59       11.54     10.35 o
   2   0  -5    11014.59    10697.16    129.07 o
   4   0  -5      777.80     1037.05     19.49 o
   6   0  -5     6249.07     6359.90    131.44 o
   8   0  -5     1004.45     1234.80     37.62 o
  10   0  -5     1478.16     1330.04     42.99 o
  12   0  -5      102.52      122.84     16.48 o
  14   0  -5      122.55      128.97     18.94 o
  16   0  -5      113.65      152.74     22.35 o
  18   0  -5       64.77       45.40     19.12 o
   0   1  -5     3948.72     3120.69     62.81 o
   1   1  -5    18970.71    17771.84    150.53 o
   2   1  -5     1690.57     1819.02     17.82 o
   3   1  -5      940.44     1090.16     12.35 o
   4   1  -5      259.73      237.94      6.08 o
   5   1  -5      226.72      268.76      7.14 o
   6   1  -5       35.21       31.12      3.95 o
   7   1  -5       83.35       84.60      6.98 o
   8   1  -5     1215.49     1284.96     27.93 o
   9   1  -5       54.48       51.58      7.49 o
  10   1  -5      201.43      188.04     16.40 o
  11   1  -5      628.91      590.35     20.22 o
  12   1  -5      254.33      299.80     18.10 o
  13   1  -5      601.38      584.01     21.99 o
  14   1  -5       27.90       29.24      9.47 o
  15   1  -5       42.14       41.43     10.86 o
  16   1  -5        1.74        6.60      9.53 o
  17   1  -5        2.18        3.00     10.17 o
  18   1  -5        6.97        4.03     10.53 o
   1   2  -5      559.14      480.00      9.60 o
   2   2  -5      124.42      144.56      3.83 o
   3   2  -5     1112.47     1018.52     14.93 o
   4   2  -5       13.97       11.09      2.74 o
   5   2  -5     3001.67     2996.92     34.66 o
   6   2  -5       24.90       25.73      3.75 o
   7   2  -5     1870.98     1778.22     29.73 o
   8   2  -5       20.18       29.04      6.23 o
   9   2  -5      651.88      637.21     19.17 o
  10   2  -5      133.11      143.15     10.80 o
  11   2  -5      528.17      553.14     19.83 o
  12   2  -5      193.32      199.95     23.50 o
  13   2  -5      124.24      107.55     12.15 o
  14   2  -5      192.51      191.43     15.06 o
  15   2  -5      366.49      400.16     20.90 o
  16   2  -5      166.28      145.48     15.73 o
  17   2  -5        5.13       17.77     11.16 o
   0   3  -5     1668.49     1730.32     33.04 o
   1   3  -5      141.29      153.26      4.46 o
   2   3  -5      332.81      393.41      7.13 o
   3   3  -5     1262.13     1456.12     17.79 o
   4   3  -5       21.91       21.73      3.03 o
   5   3  -5      935.32      913.12     13.52 o
   6   3  -5      458.59      373.15      8.71 o
   7   3  -5      845.22      876.61     15.65 o
   8   3  -5     1539.42     1518.86     32.07 o
   9   3  -5      593.94      610.59     19.41 o
  10   3  -5       98.02       91.24      9.89 o
  11   3  -5      225.49      180.78     13.05 o
  12   3  -5      147.42      133.72     12.82 o
  13   3  -5      374.92      362.56     18.66 o
  14   3  -5        4.04       10.58      9.10 o
  15   3  -5      167.10      186.33     16.40 o
  16   3  -5      147.90      156.55     14.52 o
  17   3  -5       13.52        9.41      9.18 o
   1   4  -5       97.02       87.79      4.25 o
   2   4  -5      224.94      238.87      6.02 o
   3   4  -5      607.12      692.52     11.37 o
   4   4  -5      156.61      116.61      5.04 o
   5   4  -5      257.32      230.44      7.09 o
   6   4  -5      281.04      324.82      8.06 o
   7   4  -5      104.34      121.65      5.89 o
   8   4  -5       13.81       15.02      4.06 o
   9   4  -5       19.34       22.11      7.15 o
  10   4  -5      303.53      295.97     15.41 o
  11   4  -5      408.75      477.49     19.42 o
  12   4  -5      705.77      713.04     39.65 o
  13   4  -5      201.35      202.97     18.31 o
  14   4  -5       21.02       14.78      8.53 o
  15   4  -5       36.59       38.59     11.87 o
  16   4  -5      154.05      124.22     15.93 o
   0   5  -5      241.71      266.23      9.48 o
   1   5  -5      333.94      309.21      7.52 o
   2   5  -5       18.20       24.95      3.53 o
   3   5  -5      186.52      182.55      6.34 o
   4   5  -5      133.23      170.76      6.84 o
   5   5  -5      191.15      213.92      8.60 o
   6   5  -5      124.90      136.37      7.38 o
   7   5  -5       44.26       38.44      5.10 o
   8   5  -5        4.08        5.47      3.99 o
   9   5  -5       21.88       14.53      5.91 o
  10   5  -5       34.51       16.54      7.52 o
  11   5  -5      119.95      118.81     11.63 o
  12   5  -5        1.40        4.90      7.76 o
  13   5  -5       15.11       19.79      9.87 o
  14   5  -5       43.52       48.15     12.23 o
  15   5  -5      105.70       77.48     13.71 o
   1   6  -5     1754.46     1736.51     29.18 o
   2   6  -5      407.36      464.07     14.26 o
   3   6  -5      118.12      101.84      8.29 o
   4   6  -5      325.54      293.97     12.86 o
   5   6  -5      219.71      199.07     11.28 o
   6   6  -5      464.01      414.75     15.21 o
   7   6  -5        8.50        6.86      6.14 o
   8   6  -5        7.98        4.51      6.78 o
   9   6  -5       48.90       64.93     10.63 o
  10   6  -5      145.42      111.12     12.92 o
  11   6  -5        6.00        2.73      8.45 o
  12   6  -5       10.36        2.24      8.65 o
  13   6  -5       16.73       35.35     11.62 o
   0   7  -5      185.29      196.95     22.05 o
   1   7  -5      144.99      180.46     12.56 o
   2   7  -5        0.08        8.75      6.83 o
   3   7  -5       21.63       11.72      6.85 o
   4   7  -5       52.60       56.72      8.65 o
   5   7  -5       44.65       49.41     10.57 o
   6   7  -5      405.01      393.28     15.97 o
   7   7  -5      513.02      536.21     22.20 o
   8   7  -5        1.25        7.23      7.65 o
   9   7  -5        4.64        1.97      7.94 o
  10   7  -5       24.68       26.93     10.86 o
   1   8  -5      149.63      196.17     14.49 o
   2   8  -5        7.39        9.65      7.88 o
   3   8  -5      116.72      106.04     12.11 o
   4   8  -5       37.53       53.45     10.30 o
   5   8  -5        4.90        7.55      7.93 o
   6   8  -5       10.52        8.69     10.33 o
   0   0  -4      656.69      509.63     10.77 o
   2   0  -4    17748.17    16069.35    193.74 o
   4   0  -4    18458.04    18656.63    225.10 o
   6   0  -4    17265.26    17588.66    341.51 o
   8   0  -4     1063.63     1081.57     34.38 o
  10   0  -4      690.57      793.61     31.66 o
  12   0  -4      451.05      464.59     59.82 o
  14   0  -4       27.71       12.16     12.74 o
  16   0  -4      103.86      126.53     20.98 o
  18   0  -4       20.13        0.62     15.25 o
   1   1  -4       78.32       73.01      4.41 o
   2   1  -4       93.76       72.31      4.85 o
   3   1  -4     7230.57     6487.84     57.08 o
   4   1  -4      730.19      854.80     11.82 o
   5   1  -4     1538.02     1697.78     24.12 o
   6   1  -4     5019.44     5256.61     69.78 o
   7   1  -4      271.31      219.34      9.93 o
   8   1  -4     2557.29     2341.11     41.82 o
   9   1  -4      103.91      102.79     12.30 o
  10   1  -4      117.27       88.56      9.17 o
  11   1  -4      165.99      176.15     12.05 o
  12   1  -4      196.42      187.94     16.32 o
  13   1  -4       88.47       86.87     10.85 o
  14   1  -4      282.49      294.28     17.71 o
  15   1  -4       61.60       58.46     11.35 o
  16   1  -4       64.11       55.93     11.83 o
  17   1  -4       37.49       29.77     11.55 o
  18   1  -4        7.73       10.55     11.57 o
   0   2  -4       28.81       35.80      5.12 o
   1   2  -4     5668.02     5548.38     60.99 o
   2   2  -4     1217.18      968.38     12.76 o
   3   2  -4      471.59      542.45      8.81 o
   4   2  -4      311.06      335.57      6.51 o
   5   2  -4      223.59      209.54      5.53 o
   6   2  -4        8.65        5.15      3.03 o
   7   2  -4      124.87      139.14      7.30 o
   8   2  -4       10.56       14.87      5.32 o
   9   2  -4       39.68       28.34      6.66 o
  10   2  -4        7.21       11.87      5.90 o
  11   2  -4       26.01       22.95      7.19 o
  12   2  -4       69.10       65.35     10.78 o
  13   2  -4       15.16        4.25      7.30 o
  14   2  -4       14.82       28.27     10.39 o
  15   2  -4        0.98       16.72      9.41 o
  16   2  -4        0.77       10.69      9.78 o
  17   2  -4       10.28        9.89      8.88 o
  18   2  -4       39.07       53.31     13.69 o
   1   3  -4      222.34      169.15      5.20 o
   2   3  -4      643.92      601.48      9.22 o
   3   3  -4       74.12       65.82      4.73 o
   4   3  -4      664.08      611.22     10.15 o
   5   3  -4      433.23      463.82      9.08 o
   6   3  -4      442.97      433.38     10.76 o
   7   3  -4      694.90      712.99     13.60 o
   8   3  -4      643.35      643.75     15.99 o
   9   3  -4       56.31       43.43      7.68 o
  10   3  -4       99.24      103.64     10.64 o
  11   3  -4      338.44      320.87     16.01 o
  12   3  -4       40.85       31.28      8.88 o
  13   3  -4      170.15      178.99     14.32 o
  14   3  -4        2.97       15.10      8.88 o
  15   3  -4        8.31        7.47      8.19 o
  16   3  -4       10.44        3.37      8.62 o
  17   3  -4      240.29      271.98     17.75 o
   0   4  -4     4260.58     4164.22     56.55 o
   1   4  -4     1163.36     1376.16     16.15 o
   2   4  -4     1810.03     1852.79     21.41 o
   3   4  -4      747.16      727.27     12.43 o
   4   4  -4      388.27      433.39      8.70 o
   5   4  -4      218.89      263.33      7.20 o
   6   4  -4      226.71      205.96      6.71 o
   7   4  -4       90.16       79.13      5.09 o
   8   4  -4      824.94      769.22     14.89 o
   9   4  -4        4.10        2.96      3.23 o
  10   4  -4      265.82      258.56     13.00 o
  11   4  -4       18.85       19.21      7.17 o
  12   4  -4       64.89       76.29      9.90 o
  13   4  -4       78.72      100.40     11.45 o
  14   4  -4        0.89        0.00      7.86 o
  15   4  -4       18.91       16.16     10.06 o
  16   4  -4        0.56       14.01     11.16 o
   1   5  -4       26.09       24.78      3.44 o
   2   5  -4       61.60       57.79      4.32 o
   3   5  -4       49.28       59.19      4.43 o
   4   5  -4       72.99       80.15      5.01 o
   5   5  -4        7.81       10.81      4.15 o
   6   5  -4       27.98       21.03      4.73 o
   7   5  -4       84.33       90.67      6.68 o
   8   5  -4       96.09       82.25      6.14 o
   9   5  -4       63.28       59.05      7.19 o
  10   5  -4        1.83        9.11      6.75 o
  11   5  -4       19.38       13.91      7.76 o
  12   5  -4       72.57       68.85     11.47 o
  13   5  -4      140.53      145.62     14.67 o
  14   5  -4       82.20       89.48     13.61 o
  15   5  -4      127.26      155.70     16.85 o
   0   6  -4     2063.47     2017.90     79.51 o
   1   6  -4      113.24      141.50     14.09 o
   2   6  -4      803.80      749.79     19.58 o
   3   6  -4       67.20       79.89      8.56 o
   4   6  -4        0.40        0.09      5.87 o
   5   6  -4        9.17        1.75      5.60 o
   6   6  -4       79.20       83.92      8.66 o
   7   6  -4        3.14        3.41      5.53 o
   8   6  -4       10.63        1.54      7.38 o
   9   6  -4       37.53       36.60      8.29 o
  10   6  -4       27.31       24.90      8.47 o
  11   6  -4      142.83      138.27     15.83 o
  12   6  -4       44.34       33.03     10.75 o
  13   6  -4       79.70       82.51     13.65 o
   1   7  -4       15.17       12.04      6.45 o
   2   7  -4      239.51      227.60     12.85 o
   3   7  -4      131.27      158.89     11.37 o
   4   7  -4      324.35      292.59     15.89 o
   5   7  -4       98.75      100.11     10.02 o
   6   7  -4      221.03      247.63     14.97 o
   7   7  -4        4.04       14.06      8.42 o
   8   7  -4       42.46       33.12     11.73 o
   9   7  -4       19.83       33.15      9.56 o
  10   7  -4        4.82        7.20      8.81 o
   0   8  -4        9.90       21.84     14.10 o
   1   8  -4        5.85        8.71      7.58 o
   2   8  -4        7.09        3.34      7.43 o
   3   8  -4        0.42        3.62      7.48 o
   4   8  -4        3.66        9.58      7.37 o
   5   8  -4        1.97        7.19      7.61 o
   6   8  -4       11.57       17.04      9.15 o
   2   0  -3    17774.06    19525.64    234.30 o
   4   0  -3    40124.51    42378.39    565.62 o
   6   0  -3     8152.09     8744.85    176.43 o
   8   0  -3     5358.08     5845.62    126.43 o
  10   0  -3      176.08      196.76     20.24 o
  12   0  -3      196.16      199.79     19.40 o
  14   0  -3       27.44       34.14     14.01 o
  16   0  -3      125.31      110.97     20.66 o
  18   0  -3        1.81        2.16     15.26 o
   0   1  -3    36440.78    36378.03    433.43 o
   1   1  -3      731.52      858.90      9.82 o
   2   1  -3      431.82      377.29     10.60 o
   3   1  -3     4866.15     4513.30     38.66 o
   4   1  -3     5956.12     5784.67     57.75 o
   5   1  -3       55.82       54.05      3.35 o
   6   1  -3     4011.58     4793.77     64.36 o
   7   1  -3      719.84      780.28     18.85 o
   8   1  -3      489.95      413.45     14.13 o
   9   1  -3       97.74      109.14      9.12 o
  10   1  -3      134.65      131.59     10.13 o
  11   1  -3      193.77      200.07     12.71 o
  12   1  -3        1.54        8.66      6.75 o
  13   1  -3      210.71      175.50     13.81 o
  14   1  -3      219.50      218.49     15.79 o
  15   1  -3      165.33      158.21     18.11 o
  16   1  -3        2.44        9.70     10.17 o
  17   1  -3        0.50       10.54     10.61 o
  18   1  -3        9.16        7.16     10.75 o
   1   2  -3     1067.73      788.61      9.85 o
   2   2  -3     1976.71     2412.60     25.79 o
   3   2  -3    11150.33    11202.58    116.44 o
   4   2  -3      859.67     1016.42     14.28 o
   5   2  -3     1349.62     1333.06     16.85 o
   6   2  -3       15.54       15.88      2.06 o
   7   2  -3       16.64       20.46      4.85 o
   8   2  -3      744.63      788.19     20.20 o
   9   2  -3      874.30      953.43     24.05 o
  10   2  -3        4.24        8.00      6.43 o
  11   2  -3       26.78       26.17      7.19 o
  12   2  -3      109.26      133.54     11.91 o
  13   2  -3       64.46       84.95     11.04 o
  14   2  -3      141.18      156.44     14.94 o
  15   2  -3       21.67       35.61     10.30 o
  16   2  -3      119.40      143.76     13.42 o
  17   2  -3       91.51       86.53     12.75 o
  18   2  -3        6.80       14.19     11.20 o
   0   3  -3       19.77       21.23      4.10 o
   1   3  -3     1397.48     1511.49     16.45 o
   2   3  -3      377.60      309.94      6.42 o
   3   3  -3     1780.51     1765.87     21.00 o
   4   3  -3      770.04      735.13     11.53 o
   5   3  -3     1116.18     1134.28     15.94 o
   6   3  -3      638.49      741.73     12.15 o
   7   3  -3      103.31      109.68      6.12 o
   8   3  -3      255.61      273.12      8.62 o
   9   3  -3      594.61      557.25     18.31 o
  10   3  -3      256.34      282.00     19.64 o
  11   3  -3      106.51      120.04     11.28 o
  12   3  -3      501.96      532.14     20.67 o
  13   3  -3      100.60      112.12     11.05 o
  14   3  -3       93.92      112.59     11.44 o
  15   3  -3       16.98        3.21      7.59 o
  16   3  -3       45.90       29.34      9.78 o
  17   3  -3       23.64        4.51     10.37 o
   1   4  -3      207.67      201.81      5.50 o
   2   4  -3      551.14      481.39      8.79 o
   3   4  -3        6.53        7.10      2.68 o
   4   4  -3      715.63      789.69     12.34 o
   5   4  -3      233.73      218.20      6.69 o
   6   4  -3      318.36      326.85     11.48 o
   7   4  -3      127.36      119.98      5.93 o
   8   4  -3      596.03      608.27     15.57 o
   9   4  -3      130.41      146.43      6.63 o
  10   4  -3      106.67      154.54     10.95 o
  11   4  -3      472.05      538.69     20.29 o
  12   4  -3      532.17      460.25     19.40 o
  13   4  -3       24.91       34.63     10.53 o
  14   4  -3      104.11      101.33     13.58 o
  15   4  -3       60.20       35.75     11.26 o
  16   4  -3        1.35        0.00     10.50 o
   0   5  -3      488.68      561.09     14.19 o
   1   5  -3      328.26      323.40      7.78 o
   2   5  -3     1556.65     1431.49     18.97 o
   3   5  -3      483.27      453.65      9.70 o
   4   5  -3      210.55      202.95      6.98 o
   5   5  -3      114.23      121.46      6.85 o
   6   5  -3      179.94      187.53      8.33 o
   7   5  -3       73.63       62.41      6.07 o
   8   5  -3      140.64       88.77      6.72 o
   9   5  -3      175.36      145.92     10.04 o
  10   5  -3       77.88       83.31      9.00 o
  11   5  -3      149.80      116.72     11.69 o
  12   5  -3       57.85       49.64     10.90 o
  13   5  -3      205.17      213.35     20.79 o
  14   5  -3       16.75       19.06     10.14 o
  15   5  -3        0.48       12.80     10.60 o
   1   6  -3      537.16      427.48     14.03 o
   2   6  -3      481.07      503.54     16.48 o
   3   6  -3     2230.06     2024.89     36.82 o
   4   6  -3      337.84      320.80     14.13 o
   5   6  -3      244.38      280.46     13.16 o
   6   6  -3      597.58      652.48     18.80 o
   7   6  -3      381.57      353.93     15.81 o
   8   6  -3        4.87        0.18      7.53 o
   9   6  -3      202.36      222.44     13.74 o
  10   6  -3       56.44       43.13      9.26 o
  11   6  -3       45.48       38.32     10.76 o
  12   6  -3       63.93       63.98     12.67 o
  13   6  -3       15.05       19.46     10.71 o
   0   7  -3       15.40        4.87      8.74 o
   1   7  -3       78.35       67.52      9.16 o
   2   7  -3      132.09      132.37     10.79 o
   3   7  -3        5.34        3.97      6.23 o
   4   7  -3       13.13       30.20      7.71 o
   5   7  -3      107.85      110.22     10.30 o
   6   7  -3       14.19        4.91      6.32 o
   7   7  -3        7.11        9.62      8.06 o
   8   7  -3      207.63      192.75     15.87 o
   9   7  -3       70.95       73.55     10.76 o
  10   7  -3       50.44       47.36     10.75 o
   1   8  -3      176.59      206.47     13.86 o
   2   8  -3       67.94       72.92     10.50 o
   3   8  -3       15.18       24.57     10.42 o
   4   8  -3       17.38       11.79      7.85 o
   5   8  -3       54.91       48.98     10.42 o
   6   8  -3       27.20       19.98     10.23 o
   2   0  -2     2306.65     2796.47     36.19 o
   4   0  -2    11566.73    11692.07    172.06 o
   6   0  -2     6172.89     7526.74    153.28 o
   8   0  -2     1088.28     1009.25     33.15 o
  10   0  -2     1110.54     1130.03     38.30 o
  12   0  -2       39.22       39.98     11.60 o
  14   0  -2       84.07       83.59     16.92 o
  16   0  -2      101.95      134.35     21.69 o
  18   0  -2       65.49       89.41     22.31 o
   1   1  -2     7806.07     7248.89     55.55 o
   2   1  -2      370.83      226.72      3.44 o
   3   1  -2     3127.21     2885.08     24.36 o
   4   1  -2     4480.68     4654.89     50.49 o
   5   1  -2       83.53       87.41      3.87 o
   6   1  -2       50.14       54.09      5.17 o
   7   1  -2      495.61      587.91     12.82 o
   8   1  -2      756.54      819.55     20.48 o
   9   1  -2     5513.14     5467.78     86.68 o
  10   1  -2      145.93      160.19     10.85 o
  11   1  -2      393.17      368.65     16.94 o
  12   1  -2       36.95       29.11      7.99 o
  13   1  -2      247.90      228.06     15.29 o
  14   1  -2       21.60       12.82      8.42 o
  15   1  -2       17.68        9.84      9.05 o
  16   1  -2       37.42       35.28     10.91 o
  17   1  -2       18.51       16.85     11.72 o
  18   1  -2        0.43        2.26     10.34 o
   0   2  -2    13479.95    11708.34    156.14 o
   1   2  -2      378.34      324.38      4.91 o
   2   2  -2     2566.83     2176.91     22.29 o
   3   2  -2       49.50       43.29      3.74 o
   4   2  -2        7.02        6.27      1.89 o
   5   2  -2       83.43       70.79      3.11 o
   6   2  -2      454.19      511.37      9.39 o
   7   2  -2      645.62      609.99     16.72 o
   8   2  -2      266.82      280.56     14.19 o
   9   2  -2     1021.49      935.37     23.78 o
  10   2  -2       46.58       45.57      7.69 o
  11   2  -2        1.34        4.02      5.99 o
  12   2  -2      418.71      455.03     18.98 o
  13   2  -2     1211.55     1223.68     32.60 o
  14   2  -2      546.84      632.00     23.95 o
  15   2  -2      211.37      239.38     15.22 o
  16   2  -2       12.12       12.38      8.53 o
  17   2  -2      127.99      127.24     13.44 o
  18   2  -2       10.11       14.42     11.67 o
   1   3  -2       24.14       27.01      2.81 o
   2   3  -2     4331.72     4010.39     39.07 o
   3   3  -2     2127.38     2253.59     24.65 o
   4   3  -2      423.50      501.75      8.81 o
   5   3  -2     6333.64     6272.66     71.69 o
   6   3  -2      505.39      495.43     14.08 o
   7   3  -2        2.64        5.30      2.75 o
   8   3  -2      232.96      238.39      9.65 o
   9   3  -2       14.36       15.89      6.01 o
  10   3  -2      159.80      134.31     14.22 o
  11   3  -2      939.84      937.76     23.32 o
  12   3  -2      261.81      227.49     13.02 o
  13   3  -2       32.11       21.27      8.04 o
  14   3  -2       11.58       20.19      8.26 o
  15   3  -2      322.53      381.08     20.42 o
  16   3  -2        2.27        5.10      8.42 o
  17   3  -2      112.45      102.82     24.11 o
   0   4  -2      240.28      241.26      8.28 o
   1   4  -2       65.15       73.38      4.43 o
   2   4  -2      639.58      682.36     10.84 o
   3   4  -2      103.91      123.32      4.92 o
   4   4  -2     1420.38     1451.81     18.72 o
   5   4  -2      127.05      177.06      6.19 o
   6   4  -2      176.07      185.69      6.91 o
   7   4  -2       32.21       28.19      4.38 o
   8   4  -2      108.31      104.49      5.94 o
   9   4  -2      447.38      424.13     10.55 o
  10   4  -2      904.55      865.24     20.46 o
  11   4  -2     1456.96     1419.14     30.92 o
  12   4  -2       80.20       77.12     10.05 o
  13   4  -2        1.16        1.34      7.32 o
  14   4  -2       93.12       61.62     12.11 o
  15   4  -2        5.59        5.64      9.47 o
  16   4  -2      112.14      117.16     19.87 o
   1   5  -2      129.78      134.78      5.44 o
   2   5  -2      233.96      228.60      7.14 o
   3   5  -2       11.04        9.66      3.38 o
   4   5  -2      505.40      514.30     10.62 o
   5   5  -2       67.46       73.81      6.03 o
   6   5  -2       40.05       31.46      5.79 o
   7   5  -2       31.47       36.11      5.17 o
   8   5  -2       97.70      109.98      7.18 o
   9   5  -2       26.71       14.83      5.71 o
  10   5  -2        4.51        2.63      5.87 o
  11   5  -2       10.42        7.97      8.26 o
  12   5  -2        1.28        7.46      8.21 o
  13   5  -2      288.84      264.12     18.31 o
  14   5  -2       11.73        4.95      9.47 o
  15   5  -2        9.54       11.21     10.76 o
   0   6  -2      261.44      205.47     14.97 o
   1   6  -2       98.94       94.27      8.32 o
   2   6  -2     1112.20     1057.95     24.31 o
   3   6  -2     1082.94     1075.02     24.73 o
   4   6  -2      449.14      423.78     15.48 o
   5   6  -2       28.48       19.25      6.76 o
   6   6  -2        6.53       10.09      6.41 o
   7   6  -2      101.38      105.52      9.86 o
   8   6  -2      145.88      179.78     11.57 o
   9   6  -2       38.43       46.99     10.50 o
  10   6  -2      169.12      161.86     13.16 o
  11   6  -2       85.75       94.33     11.78 o
  12   6  -2       21.57       18.01     10.08 o
  13   6  -2       13.78       11.63     10.79 o
   1   7  -2      690.42      696.29     24.42 o
   2   7  -2       28.49       14.71      7.05 o
   3   7  -2       60.51       62.38     11.04 o
   4   7  -2      634.96      638.43     19.90 o
   5   7  -2      140.50      144.90     11.40 o
   6   7  -2        2.42        9.97      6.97 o
   7   7  -2       34.66       28.77      7.70 o
   8   7  -2       39.32       31.40     10.45 o
   9   7  -2       57.12       85.77     13.31 o
  10   7  -2       25.17       20.76      9.19 o
   0   8  -2       43.73       43.01     12.02 o
   1   8  -2       21.82       32.55      8.57 o
   2   8  -2        9.98       11.18      7.65 o
   3   8  -2       89.50      102.02     17.16 o
   4   8  -2       29.32       34.98     10.46 o
   5   8  -2       33.36       35.68      8.94 o
   6   8  -2        2.95        6.37      8.98 o
   2   0  -1     3931.90     4118.16     67.97 o
   4   0  -1     7376.37     7391.48     96.28 o
   6   0  -1     4861.85     5934.84    123.82 o
   8   0  -1     1339.61     1545.52     83.57 o
  10   0  -1       97.62       63.22     12.21 o
  12   0  -1      784.28      739.69     32.91 o
  14   0  -1      293.39      249.98     23.41 o
  16   0  -1      296.36      316.33     34.00 o
  18   0  -1        5.49        6.31     16.24 o
   0   1  -1     1443.34      993.66     37.87 o
   1   1  -1     4003.14     3303.06     25.13 o
   2   1  -1      269.35      245.60      4.22 o
   3   1  -1     2452.19     2538.04     22.61 o
   4   1  -1       91.42       97.82      4.74 o
   5   1  -1     9559.90     9092.73     95.52 o
   6   1  -1        9.80        9.78      2.55 o
   7   1  -1      111.82      120.43      5.81 o
   8   1  -1      194.35      231.69     20.14 o
   9   1  -1      292.20      296.39     18.83 o
  10   1  -1      133.81      147.77     11.61 o
  11   1  -1       36.82       30.16      7.49 o
  12   1  -1       73.74       60.73     15.33 o
  13   1  -1      124.90      137.88     16.92 o
  14   1  -1       39.22       48.79     10.56 o
  15   1  -1       26.60       33.12     10.18 o
  16   1  -1       91.54      105.68     11.96 o
  17   1  -1       23.39       17.90     11.30 o
  18   1  -1       15.59        9.00     11.37 o
   1   2  -1      454.06      448.86      5.66 o
   2   2  -1      588.02      445.67      6.19 o
   3   2  -1      686.57      649.30      8.82 o
   4   2  -1      356.01      245.69      5.89 o
   5   2  -1     2593.15     2539.68     27.90 o
   6   2  -1       32.82       33.02      2.60 o
   7   2  -1       11.38       10.12      2.90 o
   8   2  -1       82.75       71.63      5.36 o
   9   2  -1       88.91       60.65      8.98 o
  10   2  -1        4.57       16.68      6.28 o
  11   2  -1        7.53       20.34      6.93 o
  12   2  -1       17.31       12.01      7.26 o
  13   2  -1      145.08      133.11     12.22 o
  14   2  -1       31.03       34.50      8.34 o
  15   2  -1      107.19      119.29     11.88 o
  16   2  -1       82.49       77.55     11.29 o
  17   2  -1       18.51       17.65      8.89 o
  18   2  -1       47.16       33.83     13.03 o
   0   3  -1     1180.99     1210.57     20.53 o
   1   3  -1     2157.79     2008.07     20.81 o
   2   3  -1       82.02       97.83      4.03 o
   3   3  -1      840.69      975.93     14.71 o
   4   3  -1      655.21      581.49      9.61 o
   5   3  -1        8.78        7.43      2.75 o
   6   3  -1       92.31       99.63      4.93 o
   7   3  -1      173.80      167.90      8.00 o
   8   3  -1       65.11       63.88      4.66 o
   9   3  -1       57.17       63.90      6.53 o
  10   3  -1      212.60      204.93     11.27 o
  11   3  -1       57.35       61.40      8.53 o
  12   3  -1       10.82       23.13      7.27 o
  13   3  -1       12.03       10.42      7.35 o
  14   3  -1       95.77      104.40     11.34 o
  15   3  -1       34.89       26.55      8.99 o
  16   3  -1        2.64        5.85      9.80 o
  17   3  -1       56.78       59.14     13.62 o
   1   4  -1      208.50      217.69      5.77 o
   2   4  -1       56.27       65.05      3.86 o
   3   4  -1      271.57      216.59      6.27 o
   4   4  -1      124.43      123.80      5.73 o
   5   4  -1      334.43      402.27      8.93 o
   6   4  -1      242.89      278.14     16.45 o
   7   4  -1       43.95       34.49      4.63 o
   8   4  -1       19.82       18.86      4.12 o
   9   4  -1       38.43       48.27      6.52 o
  10   4  -1      217.10      205.87     10.05 o
  11   4  -1      117.72      143.02     11.16 o
  12   4  -1       33.03       29.65      8.40 o
  13   4  -1       22.32       10.48      8.83 o
  14   4  -1       11.03       15.16      9.35 o
  15   4  -1        3.77        1.66     10.93 o
  16   4  -1       25.28       32.90     13.59 o
   0   5  -1      180.87      208.31      9.06 o
   1   5  -1       71.40       66.74      6.25 o
   2   5  -1       18.48       22.58      3.69 o
   3   5  -1      114.45      117.97      5.63 o
   4   5  -1        3.24        6.83      3.48 o
   5   5  -1       78.71       85.72      6.26 o
   6   5  -1        5.86        6.29      4.22 o
   7   5  -1        8.56       10.53      4.27 o
   8   5  -1        3.45        4.45      4.36 o
   9   5  -1       15.48       19.41      5.14 o
  10   5  -1       43.94       37.63      7.63 o
  11   5  -1        5.65       23.04      8.20 o
  12   5  -1       52.28       63.08     11.50 o
  13   5  -1       10.70        3.69      8.97 o
  14   5  -1       18.82       14.45      9.67 o
  15   5  -1       16.69        4.76      9.96 o
   1   6  -1      186.49      208.66     10.82 o
   2   6  -1       15.47       18.06      8.10 o
   3   6  -1      217.28      254.17     12.73 o
   4   6  -1       51.68       52.77     13.26 o
   5   6  -1       57.12       73.94      9.00 o
   6   6  -1       55.48       74.53      8.94 o
   7   6  -1      385.20      373.57     14.97 o
   8   6  -1       99.57       95.12      9.34 o
   9   6  -1       67.32       81.33     11.58 o
  10   6  -1        6.50        9.51      7.80 o
  11   6  -1       29.94       35.79      9.66 o
  12   6  -1       10.14       12.83     10.21 o
  13   6  -1        7.66       18.85     10.80 o
   0   7  -1      117.43      107.79     13.78 o
   1   7  -1       39.54       54.69      8.25 o
   2   7  -1        0.89        6.08      6.45 o
   3   7  -1        8.65       12.28      7.18 o
   4   7  -1       16.23       10.77      6.69 o
   5   7  -1       14.65        6.69      6.81 o
   6   7  -1        3.65       13.55      7.43 o
   7   7  -1        9.66        8.69      6.76 o
   8   7  -1       39.20       25.09     10.58 o
   9   7  -1       88.83       82.24     13.47 o
  10   7  -1       21.41       43.22     12.08 o
   1   8  -1       28.59       25.75      8.75 o
   2   8  -1        4.80        1.99      7.27 o
   3   8  -1       13.29        8.30      7.51 o
   4   8  -1        7.28        8.34      7.25 o
   5   8  -1       20.27       19.71      8.18 o
   6   8  -1        5.23       10.31      9.59 o
   7   8  -1       13.23       13.23     10.35 o
   2   0   0      144.03      160.75     15.29 o
   4   0   0    35858.89    36323.10    485.47 o
   6   0   0     6128.59     6243.62    129.00 o
   8   0   0      586.77      651.67     25.15 o
  10   0   0        0.21        0.00      7.35 o
  12   0   0      510.90      597.18     29.45 o
  14   0   0      121.49       80.46     16.01 o
  16   0   0       85.31       97.78     31.63 o
  18   0   0      124.95      162.07     82.35 o
   1   1   0     3364.57     3536.27     37.35 o
   2   1   0     5453.44     5822.89     50.62 o
   3   1   0     2666.12     2673.77     24.80 o
   4   1   0    28138.18    26689.96    252.38 o
   5   1   0     2794.28     2619.15     28.90 o
   6   1   0      275.78      304.11     14.24 o
   7   1   0     7081.28     7385.03     94.44 o
   8   1   0      904.15     1112.83     20.12 o
   9   1   0     2131.47     2144.10     33.90 o
  10   1   0       19.75       12.43      6.05 o
  11   1   0        9.75        6.71      5.92 o
  12   1   0      217.07      173.80     12.64 o
  13   1   0     1370.98     1335.05     34.09 o
  14   1   0        2.27        5.50      6.77 o
  15   1   0      163.81      167.57     12.64 o
  16   1   0      211.52      227.93     14.71 o
  17   1   0        5.18       13.37     10.09 o
  18   1   0        1.48        3.05     10.99 o
   0   2   0      780.20      901.45     24.07 o
   1   2   0     4664.67     4913.67     38.55 o
   2   2   0    11462.75    12235.92     95.80 o
   3   2   0      104.81      111.87      4.22 o
   4   2   0      787.96      812.32     10.70 o
   5   2   0     4535.23     4460.88     43.48 o
   6   2   0      863.90     1070.53     15.19 o
   7   2   0       90.72       72.90      4.61 o
   8   2   0       84.98      113.11      7.54 o
   9   2   0     2712.70     2632.95     40.18 o
  10   2   0      247.84      282.14      9.47 o
  11   2   0     1916.86     1818.03     28.84 o
  12   2   0      450.60      430.92     15.85 o
  13   2   0      931.30      825.68     22.81 o
  14   2   0      735.50      793.45     23.24 o
  15   2   0      445.31      395.18     17.96 o
  16   2   0        7.01        0.00      7.91 o
  17   2   0        0.17        4.81      8.55 o
  18   2   0        9.15       32.50     13.23 o
   1   3   0     4263.65     4464.77     41.62 o
   2   3   0     9337.01     9718.31     90.04 o
   3   3   0      118.16      136.98      4.64 o
   4   3   0       47.06      118.69      4.77 o
   5   3   0     1929.20     2185.48     24.90 o
   6   3   0     6752.87     6911.32     71.16 o
   7   3   0       80.75       80.90      5.32 o
   8   3   0     1566.59     1731.58     24.91 o
   9   3   0      661.53      705.68     16.72 o
  10   3   0     1830.37     1875.21     34.72 o
  11   3   0     1172.80     1289.50     28.18 o
  12   3   0        0.00        7.27      6.42 o
  13   3   0      737.20      839.64     23.60 o
  14   3   0        0.51        3.63      7.13 o
  15   3   0        6.10       10.54      8.18 o
  16   3   0      112.63      127.50     16.98 o
  17   3   0        0.49        6.43     10.61 o
   0   4   0       98.66      110.05      9.05 o
   1   4   0     1193.03     1091.53     15.11 o
   2   4   0      206.07      222.89      5.98 o
   3   4   0        5.34        5.68      2.60 o
   4   4   0       40.80       48.30      3.97 o
   5   4   0      615.70      695.12     15.06 o
   6   4   0     6681.86     6616.83     69.69 o
   7   4   0       11.42       16.74      4.13 o
   8   4   0        2.68        2.29      3.31 o
   9   4   0     3441.81     3321.68     43.18 o
  10   4   0      456.77      484.53     11.75 o
  11   4   0     1384.34     1269.77     24.41 o
  12   4   0      218.07      224.57     13.55 o
  13   4   0      216.87      213.48     16.42 o
  14   4   0      986.37      959.66     31.31 o
  15   4   0        3.49       10.42     10.97 o
  16   4   0      141.88      146.95     23.06 o
   1   5   0      868.65      845.02     15.09 o
   2   5   0     2431.24     2226.34     27.01 o
   3   5   0      231.13      254.31      8.42 o
   4   5   0      176.72      171.92      8.89 o
   5   5   0       16.29       15.17      4.87 o
   6   5   0       92.02       89.85      6.47 o
   7   5   0       10.53        5.58      4.23 o
   8   5   0      104.75      113.13      8.07 o
   9   5   0      490.92      506.41     14.73 o
  10   5   0      135.91      149.58     12.04 o
  11   5   0      458.10      433.80     18.18 o
  12   5   0        2.82        2.60      8.46 o
  13   5   0       41.17       43.64     11.49 o
  14   5   0      252.70      244.91     18.59 o
  15   5   0        5.30       14.39     10.91 o
   0   6   0      351.52      333.16     18.29 o
   1   6   0       95.99       91.79      8.31 o
   2   6   0      177.01      159.03     13.58 o
   3   6   0      618.66      660.90     20.92 o
   4   6   0     3590.44     3390.39     54.36 o
   5   6   0     2302.04     2279.54     41.03 o
   6   6   0      216.22      259.49     13.24 o
   7   6   0      604.98      689.58     22.97 o
   8   6   0      545.76      546.72     18.16 o
   9   6   0      991.14      980.20     30.47 o
  10   6   0      383.01      382.81     21.33 o
  11   6   0      422.75      485.33     20.57 o
  12   6   0       63.69       81.83     11.54 o
  13   6   0       47.11       57.86     12.28 o
   1   7   0      705.93      724.13     19.79 o
   2   7   0      172.88      155.28     11.87 o
   3   7   0      190.83      193.72     12.80 o
   4   7   0       45.65       40.08      8.32 o
   5   7   0        4.12       12.42      6.79 o
   6   7   0      718.68      673.29     24.97 o
   7   7   0       10.43       18.33      8.15 o
   8   7   0      479.52      454.47     22.55 o
   9   7   0        8.89       25.54     11.22 o
  10   7   0       27.29       13.02     10.35 o
   0   8   0       10.30       11.02     11.11 o
   1   8   0       98.30      109.62     12.15 o
   2   8   0      136.96      134.33     12.85 o
   3   8   0      245.54      237.10     15.02 o
   4   8   0        3.50       17.01      7.93 o
   5   8   0        6.66        7.67      7.64 o
   6   8   0       99.70      112.57     14.58 o
   7   8   0       10.54       31.86     15.23 o
   2   0   1     3934.88     3831.01    108.61 o
   4   0   1     7380.25     7335.66    107.50 o
   6   0   1     4862.12     6016.46    124.24 o
   8   0   1     1340.01     1517.79     43.34 o
  10   0   1       96.41       84.78     12.49 o
  12   0   1      784.44      785.59    113.76 o
  14   0   1      293.09      293.23     20.42 o
  16   0   1      296.34      383.54     30.46 o
  18   0   1        5.46        0.00     15.60 o
   0   1   1     1440.83     1026.30     24.66 o
   1   1   1     4002.88     3344.49     27.15 o
   2   1   1      269.87      242.49      3.53 o
   3   1   1     2452.50     2536.51     22.58 o
   4   1   1       91.68       95.56      4.32 o
   5   1   1     9561.50     9146.83     89.81 o
   6   1   1       10.49        6.72      2.03 o
   7   1   1      111.67      113.68      6.02 o
   8   1   1      194.46      221.71     16.82 o
   9   1   1      292.21      299.33     11.25 o
  10   1   1      134.44      139.90     10.62 o
  11   1   1       36.36       33.95     11.54 o
  12   1   1       73.29       68.68      8.00 o
  13   1   1      125.62      120.08     10.11 o
  14   1   1       39.12       47.21      8.45 o
  15   1   1       26.60       16.30      8.03 o
  16   1   1       91.63       98.25     13.80 o
  17   1   1       23.26       27.82     11.30 o
  18   1   1       15.47        6.54     10.91 o
   1   2   1      453.59      455.54      7.28 o
   2   2   1      587.98      446.40      6.31 o
   3   2   1      687.71      643.96      8.51 o
   4   2   1      355.95      244.26      5.04 o
   5   2   1     2591.47     2516.81     26.55 o
   6   2   1       32.70       28.46      2.76 o
   7   2   1       10.76        7.69      2.66 o
   8   2   1       83.15       66.93      4.36 o
   9   2   1       91.15       79.19      5.06 o
  10   2   1        4.54        4.23      3.29 o
  11   2   1        7.05       10.01      3.63 o
  12   2   1       17.51        4.64      5.94 o
  13   2   1      145.02      146.39     11.32 o
  14   2   1       31.22       25.41      8.11 o
  15   2   1      108.08       99.26     12.82 o
  16   2   1       82.51       58.28     10.54 o
  17   2   1       18.39       19.34     10.97 o
  18   2   1       47.29       55.07     16.99 o
   0   3   1     1181.21     1201.01     36.64 o
   1   3   1     2158.23     2043.86     24.46 o
   2   3   1       82.25       95.90      4.26 o
   3   3   1      840.58      956.22     13.03 o
   4   3   1      654.82      579.25      9.73 o
   5   3   1        7.56        6.93      2.86 o
   6   3   1       91.74       94.59      5.51 o
   7   3   1      174.48      164.82      6.63 o
   8   3   1       64.77       61.12      4.40 o
   9   3   1       57.14       57.59      5.52 o
  10   3   1      212.60      198.99     10.07 o
  11   3   1       56.68       65.76      8.29 o
  12   3   1       10.75       10.42      6.78 o
  13   3   1       11.79       10.59      7.35 o
  14   3   1       96.16      105.29     11.10 o
  15   3   1       34.85       32.26      9.50 o
  16   3   1        2.65        9.55      9.97 o
  17   3   1       56.56       52.23     13.16 o
   1   4   1      208.43      216.92      8.63 o
   2   4   1       55.93       59.93      4.27 o
   3   4   1      271.04      205.36      6.75 o
   4   4   1      123.51      127.34      5.29 o
   5   4   1      334.38      405.25      9.55 o
   6   4   1      242.72      264.80     13.07 o
   7   4   1       44.20       30.28      4.54 o
   8   4   1       20.11       14.35      4.12 o
   9   4   1       38.03       52.52      5.52 o
  10   4   1      218.21      231.41     11.63 o
  11   4   1      117.61      161.55      9.93 o
  12   4   1       32.94       47.31      9.19 o
  13   4   1       22.56       21.95     10.47 o
  14   4   1       11.44       21.90     11.61 o
  15   4   1        3.74        9.29     11.06 o
  16   4   1       25.73       20.76     13.52 o
   0   5   1      181.84      194.34      8.86 o
   1   5   1       71.71       64.91      4.30 o
   2   5   1       19.06       19.71      3.08 o
   3   5   1      114.42      103.56      6.69 o
   4   5   1        3.47        6.50      3.25 o
   5   5   1       78.82       97.55      6.35 o
   6   5   1        6.19       12.33      4.35 o
   7   5   1        8.62       16.03      4.95 o
   8   5   1        3.47        7.86      5.17 o
   9   5   1       15.78       16.66      5.94 o
  10   5   1       43.95       40.33      9.46 o
  11   5   1        5.60        8.29      7.62 o
  12   5   1       52.72       59.01     10.08 o
  13   5   1       10.48       11.97      9.51 o
  14   5   1       18.85       32.94     11.46 o
  15   5   1       16.97       22.11     10.73 o
   1   6   1      186.18      235.75     11.57 o
   2   6   1       15.50       11.91      6.73 o
   3   6   1      217.15      243.99     20.01 o
   4   6   1       51.52       44.59      8.27 o
   5   6   1       57.14       88.41     14.84 o
   6   6   1       55.42       71.11      8.79 o
   7   6   1      385.16      400.64     29.17 o
   8   6   1       99.97      113.66     12.21 o
   9   6   1       66.91       94.22     12.53 o
  10   6   1        6.44        9.05      9.26 o
  11   6   1       30.09       53.31     12.43 o
  12   6   1       10.20        2.91      7.69 o
  13   6   1        7.61        7.28      9.00 o
   0   7   1      117.85      107.72     14.53 o
   1   7   1       39.94       38.01      8.43 o
   2   7   1        0.91        1.88      6.43 o
   3   7   1        8.66        5.62      6.65 o
   4   7   1       16.21       15.79      7.52 o
   5   7   1       14.30        3.04      6.85 o
   6   7   1        3.79        5.95      6.73 o
   7   7   1       10.07        6.37      6.68 o
   8   7   1       39.37       37.47     11.24 o
   9   7   1       88.86       71.37     13.50 o
  10   7   1       21.46       12.13     10.46 o
   1   8   1       28.63       35.83      9.44 o
   2   8   1        5.04        4.49      7.55 o
   3   8   1       13.20       19.16      7.90 o
   4   8   1        7.15       16.44      8.12 o
   5   8   1       20.25       19.51      8.70 o
   6   8   1        5.20       11.99      7.61 o
   7   8   1       13.14       32.69     11.41 o
   2   0   2     2304.91     2827.35     36.23 o
   4   0   2    11561.90    11627.65    141.82 o
   6   0   2     6174.11     7563.38    153.67 o
   8   0   2     1087.98     1022.13     33.46 o
  10   0   2     1109.92     1087.09     37.88 o
  12   0   2       39.44       53.94      8.76 o
  14   0   2       84.22       80.88     15.19 o
  16   0   2      101.90      156.75     30.86 o
  18   0   2       65.58       32.77     17.85 o
   1   1   2     7805.90     7254.74     63.30 o
   2   1   2      371.97      224.57      5.30 o
   3   1   2     3125.52     2867.75     28.82 o
   4   1   2     4478.39     4700.14     52.18 o
   5   1   2       82.49       87.71      4.26 o
   6   1   2       50.10       47.35      3.20 o
   7   1   2      496.07      588.30     11.94 o
   8   1   2      757.52      816.50     14.47 o
   9   1   2     5512.59     5658.47     68.17 o
  10   1   2      145.88      158.80      6.58 o
  11   1   2      393.06      348.75     12.01 o
  12   1   2       36.80       33.90      6.96 o
  13   1   2      247.87      228.89      9.94 o
  14   1   2       21.45       18.43      7.54 o
  15   1   2       17.51        3.76      7.01 o
  16   1   2       37.44       18.54     11.90 o
  17   1   2       18.68       17.66     10.89 o
  18   1   2        0.43       16.49     11.23 o
   0   2   2    13481.49    11899.09    136.15 o
   1   2   2      378.10      323.79      4.90 o
   2   2   2     2566.91     2232.48     25.19 o
   3   2   2       49.46       45.70      2.39 o
   4   2   2        6.77        9.55      1.90 o
   5   2   2       84.35       73.83      3.41 o
   6   2   2      453.74      492.89      9.09 o
   7   2   2      645.61      661.42     12.71 o
   8   2   2      266.83      265.88     10.42 o
   9   2   2     1021.37      987.52     16.30 o
  10   2   2       46.81       47.83      8.15 o
  11   2   2        1.66        6.55      5.34 o
  12   2   2      418.77      445.26     16.09 o
  13   2   2     1210.67     1179.74     27.85 o
  14   2   2      546.73      613.00     20.38 o
  15   2   2      211.39      245.74     14.81 o
  16   2   2       11.95        5.76      8.37 o
  17   2   2      127.92      144.55     17.74 o
  18   2   2       10.12        5.26     13.29 o
   1   3   2       25.30       18.44      2.21 o
   2   3   2     4332.30     3929.65     69.38 o
   3   3   2     2127.12     2290.11     26.80 o
   4   3   2      423.33      497.56      9.76 o
   5   3   2     6334.22     6189.57     64.30 o
   6   3   2      506.07      503.05      9.79 o
   7   3   2        2.73        2.22      2.71 o
   8   3   2      233.13      234.81     10.36 o
   9   3   2       13.45       12.94      3.89 o
  10   3   2      159.06      154.01     11.62 o
  11   3   2      939.95      904.50     22.84 o
  12   3   2      261.60      258.14     19.49 o
  13   3   2       32.22       32.01      8.62 o
  14   3   2       11.69       15.54      8.33 o
  15   3   2      322.47      363.08     20.69 o
  16   3   2        2.26        4.84      9.48 o
  17   3   2      112.42      127.44     15.76 o
   0   4   2      240.85      263.00      8.57 o
   1   4   2       65.07       63.91      4.03 o
   2   4   2      639.08      670.50     11.24 o
   3   4   2      103.56      116.42      5.28 o
   4   4   2     1419.92     1434.98     21.85 o
   5   4   2      127.52      175.95      7.21 o
   6   4   2      176.01      173.02      7.32 o
   7   4   2       32.01       27.59      4.39 o
   8   4   2      108.34      115.27      6.69 o
   9   4   2      447.48      443.21     14.38 o
  10   4   2      904.46      877.78     16.70 o
  11   4   2     1457.01     1438.28     26.40 o
  12   4   2       79.91      115.83     17.94 o
  13   4   2        1.16        7.08      7.62 o
  14   4   2       92.86      112.19     15.99 o
  15   4   2        5.43       10.89     10.81 o
  16   4   2      112.17      150.92     19.25 o
   1   5   2      129.56      129.64      5.22 o
   2   5   2      233.76      216.41      6.59 o
   3   5   2       10.91        6.75      3.26 o
   4   5   2      504.66      520.00     13.29 o
   5   5   2       67.55       68.07      6.58 o
   6   5   2       40.05       36.58      4.90 o
   7   5   2       31.39       39.40      6.07 o
   8   5   2       97.52      111.91      8.85 o
   9   5   2       26.48       27.10      6.27 o
  10   5   2        4.46        2.68      5.32 o
  11   5   2       10.41        8.18      7.58 o
  12   5   2        1.29       10.77      7.91 o
  13   5   2      288.66      305.52     19.66 o
  14   5   2       11.56       21.62     10.94 o
  15   5   2        9.58       23.12     11.01 o
   0   6   2      261.53      231.62     22.58 o
   1   6   2       98.12       94.29      8.87 o
   2   6   2     1112.19     1060.10     23.38 o
   3   6   2     1082.90     1023.50     43.72 o
   4   6   2      449.06      438.54     16.52 o
   5   6   2       28.91       15.16      7.35 o
   6   6   2        6.68       13.43      8.14 o
   7   6   2      101.21      127.01     14.95 o
   8   6   2      145.89      170.20     11.69 o
   9   6   2       38.38       51.59     10.25 o
  10   6   2      168.83      170.03     15.54 o
  11   6   2       85.69       80.51     13.24 o
  12   6   2       21.53        6.38      8.63 o
  13   6   2       13.55        2.58      8.86 o
   1   7   2      690.54      703.59     20.07 o
   2   7   2       28.42       17.94      7.44 o
   3   7   2       60.20       38.54      8.82 o
   4   7   2      634.69      654.08     31.56 o
   5   7   2      140.26      131.39     13.32 o
   6   7   2        2.38       10.28      6.33 o
   7   7   2       34.65       19.17      7.99 o
   8   7   2       39.34       31.29     10.94 o
   9   7   2       57.12       69.17     13.02 o
  10   7   2       25.20       25.45     11.62 o
   0   8   2       43.77       36.65     12.30 o
   1   8   2       21.73       10.75      8.16 o
   2   8   2        9.94        2.47      6.98 o
   3   8   2       89.53       90.01     11.41 o
   4   8   2       29.18       16.83      8.23 o
   5   8   2       33.41       20.48      8.33 o
   6   8   2        3.00        6.35      8.06 o
   2   0   3    17777.89    19612.25    234.46 o
   4   0   3    40126.13    42366.29    459.56 o
   6   0   3     8150.79     8819.66    141.20 o
   8   0   3     5356.64     5935.57    100.00 o
  10   0   3      175.95      181.68     19.63 o
  12   0   3      195.94      203.83     17.47 o
  14   0   3       27.76       50.35      9.29 o
  16   0   3      125.39       99.99     34.84 o
  18   0   3        1.81        0.00     13.33 o
   0   1   3    36441.40    35346.23    432.72 o
   1   1   3      731.39      861.43      9.88 o
   2   1   3      432.35      391.62      9.87 o
   3   1   3     4865.85     4511.05     38.62 o
   4   1   3     5956.28     5818.09     57.91 o
   5   1   3       56.15       70.40      5.12 o
   6   1   3     4011.59     4806.62     58.67 o
   7   1   3      717.89      783.68     12.58 o
   8   1   3      490.31      406.97      7.81 o
   9   1   3       97.74      109.69      5.81 o
  10   1   3      134.43      125.71      9.00 o
  11   1   3      194.26      211.50      8.34 o
  12   1   3        1.88        5.77      4.23 o
  13   1   3      210.63      186.39     11.64 o
  14   1   3      219.48      214.24     12.83 o
  15   1   3      165.32      131.48     13.78 o
  16   1   3        2.47       12.38      9.34 o
  17   1   3        0.54       20.08     11.19 o
  18   1   3        9.37        8.28     10.78 o
   1   2   3     1064.06      808.09      8.83 o
   2   2   3     1976.95     2448.68     23.58 o
   3   2   3    11156.38    11378.04    115.57 o
   4   2   3      859.27     1020.98     13.17 o
   5   2   3     1347.52     1331.29     19.81 o
   6   2   3       15.42       11.59      3.16 o
   7   2   3       16.16        7.10      3.93 o
   8   2   3      744.72      749.78     20.51 o
   9   2   3      873.51      974.95     19.55 o
  10   2   3        4.23        9.23      5.19 o
  11   2   3       26.99       19.76      6.09 o
  12   2   3      109.00      135.64     10.31 o
  13   2   3       64.46       63.90      9.24 o
  14   2   3      141.07      163.49     16.75 o
  15   2   3       21.26       29.05      8.91 o
  16   2   3      119.38      130.84     12.82 o
  17   2   3       91.48      101.73     14.80 o
  18   2   3        6.71        0.00     12.96 o
   0   3   3       18.99       14.96      4.24 o
   1   3   3     1395.94     1541.65     17.04 o
   2   3   3      379.24      324.19      9.35 o
   3   3   3     1780.42     1761.43     21.94 o
   4   3   3      769.89      720.16     14.33 o
   5   3   3     1117.16     1125.34     17.59 o
   6   3   3      638.00      728.09     13.50 o
   7   3   3      103.43      101.49      6.35 o
   8   3   3      254.10      276.39     10.17 o
   9   3   3      594.68      571.92     16.44 o
  10   3   3      256.39      271.37     11.48 o
  11   3   3      107.08      125.11      9.21 o
  12   3   3      502.62      466.46     17.09 o
  13   3   3      100.37       97.20     10.42 o
  14   3   3       94.01      103.55     11.19 o
  15   3   3       17.19        3.13      9.25 o
  16   3   3       45.91       32.66     11.59 o
  17   3   3       24.10        2.94     11.13 o
   1   4   3      208.36      207.13      6.20 o
   2   4   3      552.08      472.32     10.36 o
   3   4   3        6.48        3.26      2.45 o
   4   4   3      714.04      758.52     20.51 o
   5   4   3      233.74      226.91      9.00 o
   6   4   3      318.52      318.07      9.42 o
   7   4   3      126.97      110.79      6.40 o
   8   4   3      596.49      578.50     14.45 o
   9   4   3      130.36      131.97      7.48 o
  10   4   3      106.75      138.38      7.84 o
  11   4   3      472.22      526.25     17.31 o
  12   4   3      532.20      439.48     16.99 o
  13   4   3       25.06       52.81     10.91 o
  14   4   3      103.78       91.47     13.32 o
  15   4   3       60.33       59.18     11.86 o
  16   4   3        1.22        0.57     11.13 o
   0   5   3      488.59      545.32     17.82 o
   1   5   3      328.30      344.07     11.71 o
   2   5   3     1556.76     1416.69     21.07 o
   3   5   3      483.36      438.64     10.36 o
   4   5   3      210.19      205.90     12.54 o
   5   5   3      114.20      110.18      9.87 o
   6   5   3      179.08      206.20      9.77 o
   7   5   3       74.16       67.22      7.80 o
   8   5   3      140.39      106.79     10.78 o
   9   5   3      175.31      149.49     10.28 o
  10   5   3       78.12       77.08     10.17 o
  11   5   3      149.82      128.40     16.75 o
  12   5   3       58.06       53.00     10.18 o
  13   5   3      205.43      194.05     14.97 o
  14   5   3       16.86       21.39     10.43 o
  15   5   3        0.44        6.75     10.47 o
   1   6   3      537.43      430.20     15.29 o
   2   6   3      481.02      471.51     15.86 o
   3   6   3     2231.22     2042.29     38.26 o
   4   6   3      337.97      294.82     14.20 o
   5   6   3      244.72      292.93     16.80 o
   6   6   3      597.69      656.09     22.14 o
   7   6   3      381.56      377.45     20.08 o
   8   6   3        4.75        4.21      6.39 o
   9   6   3      202.66      192.36     12.39 o
  10   6   3       56.54       54.26     11.58 o
  11   6   3       45.56       57.11     12.38 o
  12   6   3       63.87       47.87     10.88 o
  13   6   3       15.04        7.56      9.13 o
   0   7   3       15.22        4.08      9.17 o
   1   7   3       78.44       65.84      9.27 o
   2   7   3      131.97      136.31     11.84 o
   3   7   3        5.34       12.12      7.37 o
   4   7   3       13.15       16.17      7.58 o
   5   7   3      108.20      101.47     14.61 o
   6   7   3       14.23       17.38     12.04 o
   7   7   3        7.02       13.17      7.32 o
   8   7   3      207.75      211.67     13.91 o
   9   7   3       70.97       75.01     13.07 o
  10   7   3       50.48       50.98     12.33 o
   1   8   3      176.57      207.28     14.80 o
   2   8   3       67.90       52.66      9.98 o
   3   8   3       15.22       11.23      8.17 o
   4   8   3       17.59       10.59      8.42 o
   5   8   3       54.93       77.23     14.37 o
   6   8   3       27.23       15.00      8.39 o
   0   0   4      663.36      501.69     15.56 o
   2   0   4    17740.86    16260.33    193.85 o
   4   0   4    18456.85    18766.02    225.09 o
   6   0   4    17271.38    17625.56    274.58 o
   8   0   4     1063.33     1055.52     25.23 o
  10   0   4      691.55      831.36     22.95 o
  12   0   4      450.69      496.83     18.58 o
  14   0   4       27.39       15.49     14.48 o
  16   0   4      103.80       56.72     17.26 o
  18   0   4       19.88       32.30     17.39 o
   1   1   4       78.25       71.76      5.41 o
   2   1   4       95.72       75.34      4.35 o
   3   1   4     7231.84     6482.40     54.42 o
   4   1   4      727.07      837.69     12.35 o
   5   1   4     1537.95     1718.22     33.72 o
   6   1   4     5020.21     5213.67     69.20 o
   7   1   4      270.70      230.77      8.06 o
   8   1   4     2557.97     2288.14     33.42 o
   9   1   4      105.55      110.76      4.57 o
  10   1   4      117.64      103.69      4.10 o
  11   1   4      166.30      197.94      5.77 o
  12   1   4      196.59      198.48      7.95 o
  13   1   4       88.40       88.24      9.19 o
  14   1   4      282.34      339.18     15.20 o
  15   1   4       61.93       59.19     13.92 o
  16   1   4       64.03       66.80     14.38 o
  17   1   4       37.30       14.02     10.75 o
  18   1   4        7.74       15.51     11.54 o
   0   2   4       28.30       30.42      3.45 o
   1   2   4     5666.11     5598.43     53.59 o
   2   2   4     1217.43      981.50     18.58 o
   3   2   4      471.44      561.54     11.95 o
   4   2   4      311.48      331.74      6.99 o
   5   2   4      224.93      212.07      8.14 o
   6   2   4        8.35        6.23      2.69 o
   7   2   4      125.93      146.59      7.80 o
   8   2   4       10.67        6.55      4.38 o
   9   2   4       39.52       28.69      7.52 o
  10   2   4        7.44        8.49      4.60 o
  11   2   4       25.20       22.40      6.32 o
  12   2   4       69.32       67.08      8.55 o
  13   2   4       15.82       22.13      7.23 o
  14   2   4       14.77       10.63      7.13 o
  15   2   4        0.98       16.26      8.27 o
  16   2   4        0.77       10.51      8.21 o
  17   2   4       10.30       33.83     14.89 o
  18   2   4       39.07       30.73     16.21 o
   1   3   4      224.90      159.71      5.91 o
   2   3   4      645.69      590.19      9.77 o
   3   3   4       71.11       56.81      3.73 o
   4   3   4      661.89      602.06     12.76 o
   5   3   4      434.52      457.24     10.05 o
   6   3   4      443.57      415.46     10.11 o
   7   3   4      695.59      700.96     13.76 o
   8   3   4      643.16      617.02     13.25 o
   9   3   4       55.42       50.96      7.79 o
  10   3   4       99.01      103.62      8.30 o
  11   3   4      338.50      320.36     13.61 o
  12   3   4       40.73       39.38      7.93 o
  13   3   4      170.01      170.04     23.16 o
  14   3   4        3.01       14.43      9.25 o
  15   3   4        8.14       10.54      9.63 o
  16   3   4       10.80       17.23     11.78 o
  17   3   4      240.35      277.21     35.10 o
   0   4   4     4260.28     4245.94     73.30 o
   1   4   4     1163.18     1363.92     32.28 o
   2   4   4     1809.57     1806.31     23.87 o
   3   4   4      747.10      710.08     14.77 o
   4   4   4      388.21      418.29     13.03 o
   5   4   4      218.91      246.09      8.12 o
   6   4   4      228.59      202.16      8.83 o
   7   4   4       90.16       82.25      5.95 o
   8   4   4      823.90      758.20     19.38 o
   9   4   4        3.92        8.25      4.03 o
  10   4   4      265.64      270.09     10.28 o
  11   4   4       19.21       29.63      7.43 o
  12   4   4       65.58       89.56     10.06 o
  13   4   4       78.71       82.24     11.60 o
  14   4   4        1.01        2.59      9.00 o
  15   4   4       18.93       19.86     10.31 o
  16   4   4        0.59        4.36      8.97 o
   1   5   4       26.02       26.83      5.72 o
   2   5   4       61.50       72.11      7.16 o
   3   5   4       49.70       45.89      5.49 o
   4   5   4       73.64       73.05      6.43 o
   5   5   4        7.60        2.97      3.44 o
   6   5   4       27.98       24.96      5.54 o
   7   5   4       84.36       88.32      8.49 o
   8   5   4       96.47       92.94      8.87 o
   9   5   4       63.34       70.64      8.40 o
  10   5   4        2.05        3.66      5.82 o
  11   5   4       19.20       24.86      9.50 o
  12   5   4       72.50       57.75     10.31 o
  13   5   4      140.60      159.93     14.50 o
  14   5   4       82.08      101.74     14.78 o
  15   5   4      127.19      119.03     16.21 o
   0   6   4     2063.59     2104.86     50.81 o
   1   6   4      113.09      146.55     10.62 o
   2   6   4      803.86      737.99     20.56 o
   3   6   4       66.96       84.41     14.00 o
   4   6   4        0.35        5.60      6.63 o
   5   6   4        8.68        4.21      5.53 o
   6   6   4       79.08       80.45     11.19 o
   7   6   4        3.31        9.48      6.23 o
   8   6   4       10.62       19.51      6.96 o
   9   6   4       37.64       43.05      8.17 o
  10   6   4       27.45       10.25      9.74 o
  11   6   4      142.68      124.83     14.91 o
  12   6   4       44.27       49.42     10.79 o
  13   6   4       79.68       97.90     13.55 o
   1   7   4       15.04       11.30      7.32 o
   2   7   4      239.65      217.29     14.11 o
   3   7   4      131.20      114.29     11.60 o
   4   7   4      324.54      301.63     21.65 o
   5   7   4       98.86       89.55     10.40 o
   6   7   4      221.03      248.70     14.74 o
   7   7   4        4.03       26.44      8.41 o
   8   7   4       42.46       24.15      8.55 o
   9   7   4       19.63       35.17     11.75 o
  10   7   4        4.85        3.75     10.23 o
   0   8   4       10.12        6.28      9.83 o
   1   8   4        5.74        4.93      6.89 o
   2   8   4        7.28       17.33      8.34 o
   3   8   4        0.43        8.98      7.75 o
   4   8   4        3.74        6.16      8.28 o
   5   8   4        2.03       11.74      8.06 o
   6   8   4       11.21        2.54      7.87 o
   2   0   5    11020.00    10632.63    147.63 o
   4   0   5      776.27      985.82     20.75 o
   6   0   5     6249.71     6334.45    104.29 o
   8   0   5     1004.15     1226.64     28.95 o
  10   0   5     1476.09     1319.43     31.19 o
  12   0   5      102.52      115.44     13.76 o
  14   0   5      122.92      144.12     22.74 o
  16   0   5      113.30      136.44     27.98 o
  18   0   5       64.83       54.61     42.85 o
   0   1   5     3947.31     3099.41     45.90 o
   1   1   5    18970.25    17633.82    186.26 o
   2   1   5     1690.90     1797.16     18.92 o
   3   1   5      940.42     1102.18     11.73 o
   4   1   5      260.08      243.06      7.19 o
   5   1   5      224.68      256.36      8.31 o
   6   1   5       36.30       39.76      4.80 o
   7   1   5       82.98       95.98      5.75 o
   8   1   5     1215.49     1343.35     22.54 o
   9   1   5       54.50       56.08      6.41 o
  10   1   5      200.42      209.84     10.28 o
  11   1   5      629.53      630.63     17.48 o
  12   1   5      253.72      326.31     15.79 o
  13   1   5      601.23      618.39     18.84 o
  14   1   5       27.81       27.75      7.53 o
  15   1   5       42.20       34.07     10.59 o
  16   1   5        1.70        5.71      9.18 o
  17   1   5        2.13        4.26     10.33 o
  18   1   5        6.95       25.71     12.64 o
   1   2   5      554.50      500.73      8.17 o
   2   2   5      124.38      148.50      3.91 o
   3   2   5     1119.77     1008.15     17.21 o
   4   2   5       14.06       11.51      2.48 o
   5   2   5     3000.73     2888.63     35.17 o
   6   2   5       24.77       27.35      3.52 o
   7   2   5     1871.28     1776.86     29.91 o
   8   2   5       20.30       20.70      5.17 o
   9   2   5      651.18      658.43     15.81 o
  10   2   5      133.08      121.17      8.19 o
  11   2   5      528.53      527.45     20.14 o
  12   2   5      193.32      215.13     12.30 o
  13   2   5      124.17      112.53     10.41 o
  14   2   5      192.47      178.97     12.59 o
  15   2   5      365.94      404.46     17.72 o
  16   2   5      166.29      146.04     25.87 o
  17   2   5        5.20       18.03     19.36 o
   0   3   5     1664.89     1751.88     31.95 o
   1   3   5      141.68      159.35      7.75 o
   2   3   5      334.28      364.65     10.75 o
   3   3   5     1261.85     1418.56     22.20 o
   4   3   5       21.91       17.00      3.32 o
   5   3   5      934.88      920.66     17.20 o
   6   3   5      458.31      393.46      9.71 o
   7   3   5      845.35      893.57     15.98 o
   8   3   5     1538.69     1567.02     23.78 o
   9   3   5      593.59      615.73     16.02 o
  10   3   5       98.03       81.94      8.44 o
  11   3   5      224.43      239.05     11.59 o
  12   3   5      147.74      155.43     11.60 o
  13   3   5      374.53      365.43     16.25 o
  14   3   5        4.06        8.12      8.89 o
  15   3   5      166.97      167.27     16.08 o
  16   3   5      147.94      192.05     19.66 o
  17   3   5       13.36       17.38     21.72 o
   1   4   5       97.35       85.89      6.81 o
   2   4   5      224.92      231.80     11.50 o
   3   4   5      606.79      673.98     14.20 o
   4   4   5      154.81      107.88      5.56 o
   5   4   5      257.34      216.56      8.16 o
   6   4   5      281.03      329.50     10.92 o
   7   4   5      103.64      129.24      7.78 o
   8   4   5       14.26       22.46      4.65 o
   9   4   5       19.46       27.64      5.67 o
  10   4   5      302.91      294.84     11.94 o
  11   4   5      408.88      431.54     18.17 o
  12   4   5      705.67      691.82     22.91 o
  13   4   5      201.31      227.89     15.10 o
  14   4   5       21.19        8.56      9.59 o
  15   4   5       36.61       36.17     11.68 o
  16   4   5      154.06      127.62     15.96 o
   0   5   5      242.50      256.25     15.85 o
   1   5   5      334.15      285.14     11.56 o
   2   5   5       18.48       13.60      5.17 o
   3   5   5      186.32      177.78     10.58 o
   4   5   5      133.07      155.71      8.22 o
   5   5   5      190.87      213.11      9.51 o
   6   5   5      124.58      108.49     11.62 o
   7   5   5       44.02       46.35      7.86 o
   8   5   5        3.89        6.47      5.54 o
   9   5   5       21.68       13.28      6.09 o
  10   5   5       34.64       22.04      6.44 o
  11   5   5      119.92       98.51     13.29 o
  12   5   5        1.33        6.85      7.75 o
  13   5   5       15.09       21.91      9.20 o
  14   5   5       43.48       62.04     11.68 o
  15   5   5      105.64       93.20     15.11 o
   1   6   5     1754.33     1711.35     37.23 o
   2   6   5      407.17      426.50     15.79 o
   3   6   5      116.84      104.07     10.40 o
   4   6   5      325.46      301.82     14.42 o
   5   6   5      219.36      200.87     12.60 o
   6   6   5      464.10      410.93     20.91 o
   7   6   5        8.45        6.47      6.54 o
   8   6   5        7.87       14.90      6.96 o
   9   6   5       48.76       42.85     10.08 o
  10   6   5      145.39      135.22     14.88 o
  11   6   5        5.78       11.10      9.64 o
  12   6   5       10.47        1.95      9.26 o
  13   6   5       16.80       12.75      9.73 o
   0   7   5      185.05      196.00     19.98 o
   1   7   5      144.62      158.52     11.85 o
   2   7   5        0.07        3.33      7.15 o
   3   7   5       21.66       24.20      9.90 o
   4   7   5       52.58       35.67      8.72 o
   5   7   5       44.63       35.08      9.01 o
   6   7   5      405.18      419.91     18.04 o
   7   7   5      512.91      467.01     19.20 o
   8   7   5        1.29        2.86      7.18 o
   9   7   5        4.63       10.38     10.27 o
  10   7   5       24.70       40.80     12.14 o
   1   8   5      149.60      179.61     13.17 o
   2   8   5        7.24        6.56      7.46 o
   3   8   5      116.81      103.96     15.26 o
   4   8   5       37.41       39.15      9.37 o
   5   8   5        4.90        1.25      7.53 o
   6   8   5       10.49       14.70      7.29 o
   0   0   6    17534.36    17585.32    237.16 o
   2   0   6    78747.40    80418.19    870.80 o
   4   0   6     7985.68     8137.11    131.69 o
   6   0   6     5743.23     5915.83     85.29 o
   8   0   6      851.05      779.69     31.08 o
  10   0   6      796.78      846.97     23.70 o
  12   0   6        9.20        4.76      5.64 o
  14   0   6       49.10       54.05     14.68 o
  16   0   6       26.16       25.19     15.61 o
  18   0   6       11.51        2.86     15.11 o
   1   1   6     7983.07     7715.83     71.13 o
   2   1   6      852.33     1053.59     26.69 o
   3   1   6    10993.79    11326.95    121.15 o
   4   1   6      267.07      350.62      7.98 o
   5   1   6    12316.15    11722.40    144.65 o
   6   1   6       20.58       24.38      4.44 o
   7   1   6      956.09      848.22     17.66 o
   8   1   6     2876.89     2792.02     38.95 o
   9   1   6      432.81      442.20     12.30 o
  10   1   6      506.34      536.40     15.57 o
  11   1   6       82.49       72.10      7.56 o
  12   1   6       91.64      105.58     11.04 o
  13   1   6      216.89      184.67     11.52 o
  14   1   6      117.03      106.49     10.21 o
  15   1   6      333.89      317.71     18.97 o
  16   1   6       13.32       19.89     10.42 o
  17   1   6       19.94       11.77     10.64 o
  18   1   6        0.80        7.60     11.61 o
   0   2   6    17411.21    17042.26    207.48 o
   1   2   6      152.34      131.15      4.28 o
   2   2   6       10.25        7.91      1.83 o
   3   2   6      102.42       89.61      4.15 o
   4   2   6     2216.01     2212.52     30.33 o
   5   2   6     3440.97     3725.46     43.59 o
   6   2   6      845.23      852.72     14.57 o
   7   2   6      139.80       92.12      6.98 o
   8   2   6       78.30       71.52      6.74 o
   9   2   6      214.51      234.14     14.02 o
  10   2   6      778.45      796.28     18.23 o
  11   2   6     3222.08     3192.42     46.81 o
  12   2   6      178.93      172.81     11.40 o
  13   2   6       13.07       11.63      6.59 o
  14   2   6       28.53       39.75      8.70 o
  15   2   6      277.84      267.07     15.23 o
  16   2   6       62.26       85.41     18.75 o
  17   2   6       47.02       24.89     14.72 o
   1   3   6     3528.10     3759.17     49.20 o
   2   3   6       28.93       25.62      4.30 o
   3   3   6     2443.48     2456.65     33.85 o
   4   3   6     8898.80     8636.33    100.82 o
   5   3   6      163.93      185.26      8.29 o
   6   3   6      319.29      343.52      9.14 o
   7   3   6       13.85       10.54      3.71 o
   8   3   6      254.96      228.02      8.40 o
   9   3   6     3193.23     3240.47     53.11 o
  10   3   6      231.26      213.07     13.78 o
  11   3   6      433.11      459.95     15.02 o
  12   3   6       27.03       25.15      6.68 o
  13   3   6       88.54       87.96     14.13 o
  14   3   6        5.26        2.44      8.78 o
  15   3   6       16.04       12.41      9.73 o
  16   3   6       66.99       62.00     14.60 o
  17   3   6       47.83       39.39     34.67 o
   0   4   6     2725.04     2723.59     56.26 o
   1   4   6      480.87      470.44     13.18 o
   2   4   6      441.39      448.05     14.65 o
   3   4   6      369.47      358.37     12.50 o
   4   4   6      400.51      447.46     11.72 o
   5   4   6      267.06      256.74      8.60 o
   6   4   6      961.96     1012.99     17.49 o
   7   4   6      945.32      993.76     20.39 o
   8   4   6      561.38      569.40     13.38 o
   9   4   6      382.67      346.86     11.29 o
  10   4   6        9.98       18.27      5.61 o
  11   4   6     1004.42     1072.94     50.11 o
  12   4   6       95.36      123.68     12.33 o
  13   4   6       52.45       68.51     10.98 o
  14   4   6       68.24       77.53     13.22 o
  15   4   6      108.89      120.58     15.33 o
  16   4   6       29.14       29.03     12.16 o
   1   5   6      190.27      150.48      9.19 o
   2   5   6     2390.56     2278.43     36.70 o
   3   5   6       20.92       26.21      6.25 o
   4   5   6      320.84      284.92     12.63 o
   5   5   6       93.48       83.53      9.86 o
   6   5   6      370.16      375.84     14.71 o
   7   5   6      301.76      309.12     13.65 o
   8   5   6       41.56       30.20      6.97 o
   9   5   6        1.74        7.37      6.23 o
  10   5   6       62.88       55.73     10.89 o
  11   5   6      151.43      151.49     13.74 o
  12   5   6      117.73      127.57     14.60 o
  13   5   6       10.52       12.89      8.80 o
  14   5   6        7.81        4.32      8.88 o
   0   6   6       24.90       21.92     13.33 o
   1   6   6      436.12      422.12     15.77 o
   2   6   6      984.11      962.17     23.13 o
   3   6   6      992.89      957.04     29.30 o
   4   6   6        1.95        8.17      6.79 o
   5   6   6       60.14       43.05      8.25 o
   6   6   6      608.71      580.25     21.97 o
   7   6   6      184.08      173.66     12.29 o
   8   6   6        9.71       10.84      6.56 o
   9   6   6       16.06       18.11      7.58 o
  10   6   6      137.14      176.90     16.84 o
  11   6   6        5.15       15.84     10.14 o
  12   6   6        7.28        4.76      9.98 o
  13   6   6      100.42       73.64     12.89 o
   1   7   6       95.09       89.16      9.93 o
   2   7   6      189.95      163.65     13.07 o
   3   7   6      746.60      720.94     22.72 o
   4   7   6       11.54        6.63      6.59 o
   5   7   6       69.21       85.23     10.53 o
   6   7   6      105.75      105.69     11.34 o
   7   7   6        8.75       13.09      7.99 o
   8   7   6        0.10        1.22      7.13 o
   9   7   6      129.71      103.88     17.77 o
  10   7   6      249.65      276.38     21.19 o
   0   8   6       34.83       45.89     13.05 o
   1   8   6       39.60       45.95      9.24 o
   2   8   6        8.36        4.96      7.50 o
   3   8   6       92.43       92.98     12.71 o
   4   8   6        8.19       12.32      7.97 o
   5   8   6        8.35       10.37      8.22 o
   6   8   6       16.77       25.98      9.22 o
   2   0   7    21161.13    22436.37    244.80 o
   4   0   7     1381.48     1562.40     30.27 o
   6   0   7     1505.18     1344.95     24.79 o
   8   0   7     8407.06     8465.58    139.18 o
  10   0   7     1651.62     1484.55     33.43 o
  12   0   7      153.70      172.85     10.80 o
  14   0   7      123.32      137.29     35.39 o
  16   0   7        1.48        6.67     13.52 o
  18   0   7        7.13        0.00     14.85 o
   0   1   7     2047.98     2145.28     35.86 o
   1   1   7     2631.87     2488.81     23.12 o
   2   1   7     1294.48     1045.52     15.19 o
   3   1   7     1214.53     1241.62     16.76 o
   4   1   7      736.78      580.64     10.28 o
   5   1   7       24.14       23.75      3.95 o
   6   1   7      295.67      342.07     11.98 o
   7   1   7     1740.99     1961.49     31.64 o
   8   1   7     1176.98     1405.01     23.72 o
   9   1   7     1387.54     1381.88     24.05 o
  10   1   7     1496.68     1555.83     29.05 o
  11   1   7        4.10       10.24      5.14 o
  12   1   7      212.36      248.30     12.06 o
  13   1   7       60.93       60.20      8.35 o
  14   1   7       17.63        3.37      6.58 o
  15   1   7       59.87       50.33     15.92 o
  16   1   7       63.68       66.62     12.72 o
  17   1   7       64.67       72.64     14.28 o
  18   1   7       31.02        9.98     14.04 o
   1   2   7     1800.32     1619.28     24.56 o
   2   2   7       21.15       19.48      3.15 o
   3   2   7     1196.32     1225.33     16.56 o
   4   2   7      948.56     1153.16     18.79 o
   5   2   7       12.74       12.07      2.94 o
   6   2   7      337.95      321.93      8.53 o
   7   2   7       27.98       37.30      6.05 o
   8   2   7        0.93        0.89      4.16 o
   9   2   7       42.63       35.13      7.71 o
  10   2   7      551.67      590.01     15.58 o
  11   2   7      104.60      104.43     10.61 o
  12   2   7       14.65       23.18      6.95 o
  13   2   7        2.06        7.79      6.76 o
  14   2   7        9.78        1.92      6.75 o
  15   2   7      162.53      169.70     13.10 o
  16   2   7      142.35      146.18     23.68 o
  17   2   7      121.13      148.09     20.55 o
   0   3   7       45.48       39.00      5.64 o
   1   3   7       86.01       65.99      6.13 o
   2   3   7      748.14      721.04     15.10 o
   3   3   7     1700.13     1761.75     26.19 o
   4   3   7      286.40      413.11      9.82 o
   5   3   7       98.64       81.08      4.73 o
   6   3   7      211.26      258.45      9.36 o
   7   3   7      202.93      208.41      7.66 o
   8   3   7       23.09       21.59      4.96 o
   9   3   7      567.04      567.81     18.82 o
  10   3   7      186.99      159.39      9.64 o
  11   3   7      227.34      265.87     11.39 o
  12   3   7       51.09       63.36      8.32 o
  13   3   7      454.22      477.36     18.87 o
  14   3   7       55.68       50.87     11.70 o
  15   3   7      393.32      404.18     34.53 o
  16   3   7       79.79       76.59     15.35 o
  17   3   7        0.42        6.89     17.76 o
   1   4   7        7.75        5.10      4.19 o
   2   4   7       77.82       66.83      6.67 o
   3   4   7       58.00       58.47      6.75 o
   4   4   7     1687.64     1626.29     26.30 o
   5   4   7       36.27       45.90      5.48 o
   6   4   7      279.12      288.83      9.74 o
   7   4   7      327.85      295.09      9.44 o
   8   4   7       98.46      105.27      7.90 o
   9   4   7      135.99      133.48      8.78 o
  10   4   7       42.11       29.64      6.54 o
  11   4   7      361.47      427.11     21.04 o
  12   4   7      184.17      189.20     14.16 o
  13   4   7        0.84        7.67      8.02 o
  14   4   7        3.70       10.71      8.84 o
  15   4   7       15.74        9.46     10.22 o
  16   4   7        2.00        5.78     10.90 o
   0   5   7       17.75       10.79      7.82 o
   1   5   7       56.40       51.93      9.40 o
   2   5   7      316.88      305.60     12.26 o
   3   5   7       79.53       89.44      8.71 o
   4   5   7      936.58      884.24     27.86 o
   5   5   7      133.43      124.09      9.68 o
   6   5   7       64.16       62.06      8.00 o
   7   5   7       58.14       66.02     11.94 o
   8   5   7       25.20       25.22      6.97 o
   9   5   7       12.38        5.58      6.18 o
  10   5   7      151.67      151.73     11.24 o
  11   5   7      232.54      241.68     15.38 o
  12   5   7      131.05      139.99     15.25 o
  13   5   7       28.74       19.73      9.56 o
  14   5   7       31.42       52.54     11.49 o
   1   6   7      326.01      302.95     13.96 o
   2   6   7      784.62      767.82     20.68 o
   3   6   7      111.15      115.88     10.98 o
   4   6   7      401.84      378.51     16.09 o
   5   6   7        1.78        0.00      6.03 o
   6   6   7       39.29       42.33      8.76 o
   7   6   7       61.67       51.24     14.50 o
   8   6   7       73.39       86.81     10.03 o
   9   6   7        9.47        4.49      7.05 o
  10   6   7       48.52       52.89      9.09 o
  11   6   7        4.13       10.44     10.24 o
  12   6   7       87.22      101.34     15.00 o
   0   7   7      359.72      358.42     25.05 o
   1   7   7      298.07      310.74     15.25 o
   2   7   7      372.98      354.18     16.05 o
   3   7   7       15.68       16.33      7.61 o
   4   7   7        7.63       12.05      7.97 o
   5   7   7        9.67       10.30      7.43 o
   6   7   7      142.25      162.13     13.06 o
   7   7   7       47.10       45.77      9.69 o
   8   7   7       15.36       11.55      8.67 o
   9   7   7        7.90       19.63     11.46 o
  10   7   7       37.64       30.73     12.89 o
   1   8   7       92.83       92.43     15.24 o
   2   8   7        4.83        1.70      7.42 o
   3   8   7       19.47       10.23      8.07 o
   4   8   7        3.77        7.83      7.60 o
   5   8   7       22.33       20.27      9.00 o
   0   0   8    31986.41    31453.78    422.58 o
   2   0   8    68131.73    67436.54    906.19 o
   4   0   8     5046.70     6031.80     99.43 o
   6   0   8     3309.35     3410.41     52.44 o
   8   0   8     5853.71     6316.21    105.81 o
  10   0   8      177.57      200.31     15.22 o
  12   0   8        7.53        3.20      4.81 o
  14   0   8      116.77       86.46     17.23 o
  16   0   8        2.53        4.53     14.30 o
  18   0   8       12.32       17.51     17.89 o
   1   1   8       11.41       11.64      2.77 o
   2   1   8     1770.31     1546.43     18.17 o
   3   1   8      415.19      480.62      8.73 o
   4   1   8      936.17     1183.81     16.82 o
   5   1   8      261.30      267.76      9.05 o
   6   1   8      447.02      412.38     11.32 o
   7   1   8     3210.79     3299.11     47.89 o
   8   1   8       53.91       71.82      8.08 o
   9   1   8      691.60      706.70     15.85 o
  10   1   8      296.24      314.71     12.69 o
  11   1   8       11.18        9.80      5.48 o
  12   1   8        9.12        6.30      5.75 o
  13   1   8      741.89      742.58     20.58 o
  14   1   8      207.19      200.40     14.67 o
  15   1   8        5.27        2.26      8.41 o
  16   1   8        4.30        9.68      9.43 o
  17   1   8        0.24       11.55     11.27 o
  18   1   8        2.18        6.11     13.05 o
   0   2   8     6995.10     7253.87    120.22 o
   1   2   8       20.35       17.17      2.92 o
   2   2   8      316.52      455.04      7.86 o
   3   2   8      258.47      198.80      5.24 o
   4   2   8       14.54       18.97      3.44 o
   5   2   8      695.10      655.85     12.11 o
   6   2   8       12.68       13.38      3.11 o
   7   2   8     3923.19     3799.60     51.04 o
   8   2   8      172.74      181.56      9.29 o
   9   2   8       12.50        6.20      4.86 o
  10   2   8      961.43     1073.16     21.85 o
  11   2   8      765.08      729.35     18.28 o
  12   2   8      460.62      462.94     15.29 o
  13   2   8     1229.87     1251.84     28.77 o
  14   2   8      258.99      276.26     16.30 o
  15   2   8       51.61       76.42     22.60 o
  16   2   8        7.58       35.27     13.84 o
  17   2   8       20.42        6.18     14.21 o
   1   3   8      665.17      744.78     13.63 o
   2   3   8     1188.11     1401.25     23.50 o
   3   3   8      526.56      595.52     15.06 o
   4   3   8     2491.76     2641.79     37.01 o
   5   3   8       10.89       13.64      3.02 o
   6   3   8        7.09        6.99      2.61 o
   7   3   8     1465.36     1523.57     23.36 o
   8   3   8      269.06      319.32      9.92 o
   9   3   8       13.43       11.80      4.84 o
  10   3   8       16.40       14.28      5.63 o
  11   3   8      195.37      208.65     11.25 o
  12   3   8       17.17       12.69      6.85 o
  13   3   8        8.84       22.79      8.64 o
  14   3   8      207.78      212.65     18.81 o
  15   3   8      176.63      220.40     19.88 o
  16   3   8      156.50      177.07     19.27 o
   0   4   8     1411.05     1248.49     33.22 o
   1   4   8       23.50       28.31      5.31 o
   2   4   8      456.05      439.24     16.62 o
   3   4   8      813.84      810.20     19.78 o
   4   4   8      256.57      272.72     17.31 o
   5   4   8        8.44       11.77      4.28 o
   6   4   8      198.02      210.10      8.17 o
   7   4   8      433.49      445.99     11.45 o
   8   4   8      930.99      919.64     20.16 o
   9   4   8      832.36      752.33     21.30 o
  10   4   8      450.30      490.23     19.22 o
  11   4   8     1081.27      997.85     30.70 o
  12   4   8      311.68      331.46     19.45 o
  13   4   8      108.02       94.32     12.94 o
  14   4   8      139.37      149.41     14.19 o
  15   4   8        3.98        8.18     10.42 o
   1   5   8        2.57        2.15      4.51 o
   2   5   8      509.49      455.52     14.64 o
   3   5   8       77.79       88.44      8.78 o
   4   5   8      145.85      157.70     10.68 o
   5   5   8      117.81      123.72      9.85 o
   6   5   8       31.98       36.18      7.21 o
   7   5   8      114.76      114.91      9.97 o
   8   5   8      399.30      414.94     16.23 o
   9   5   8       35.19       22.76      7.19 o
  10   5   8       46.47       45.29      8.20 o
  11   5   8       46.29       40.40      8.05 o
  12   5   8       24.99       21.34     10.78 o
  13   5   8       66.32       56.33     11.46 o
  14   5   8        2.64       11.44      9.64 o
   0   6   8      129.91      131.06     25.12 o
   1   6   8     1634.80     1600.23     31.40 o
   2   6   8      607.49      623.03     18.60 o
   3   6   8        9.81        8.14      6.67 o
   4   6   8      235.70      198.73     12.88 o
   5   6   8      226.03      217.99     16.81 o
   6   6   8      362.01      368.15     16.41 o
   7   6   8      540.93      517.98     19.12 o
   8   6   8      124.37      113.91     10.98 o
   9   6   8       51.93       70.56     10.03 o
  10   6   8       12.46        3.52      6.70 o
  11   6   8        9.64       17.05     11.76 o
  12   6   8       47.81       49.97     15.59 o
   1   7   8      494.26      467.23     17.65 o
   2   7   8       15.21       16.19      7.31 o
   3   7   8       70.63       79.85     10.39 o
   4   7   8      371.50      327.12     16.97 o
   5   7   8       32.15       26.00      9.04 o
   6   7   8       27.27       27.10      8.64 o
   7   7   8       15.81       10.32      8.24 o
   8   7   8       18.91       16.39      8.23 o
   9   7   8        7.74        4.17      8.07 o
  10   7   8       53.31       14.68     12.02 o
   0   8   8      370.75      378.40     30.61 o
   1   8   8        2.03       10.99      7.88 o
   2   8   8       21.94       16.34      8.37 o
   3   8   8      137.52      151.36     13.94 o
   4   8   8       20.95       21.66     11.92 o
   5   8   8       24.98       21.05      8.82 o
   2   0   9     4718.12     5005.63     70.50 o
   4   0   9      273.16      323.67     10.88 o
   6   0   9      362.01      454.66     13.62 o
   8   0   9      322.69      346.54     11.33 o
  10   0   9      206.07      232.50     10.96 o
  12   0   9        5.09        8.74      5.14 o
  14   0   9      100.24       97.71     17.15 o
  16   0   9       47.66       42.83     17.33 o
  18   0   9        3.40        3.30     15.77 o
   0   1   9     5808.58     6804.28     95.76 o
   1   1   9    11134.36    10382.03    107.94 o
   2   1   9     1783.96     1660.84     23.29 o
   3   1   9      140.51      174.33      5.50 o
   4   1   9     1007.30     1029.81     15.49 o
   5   1   9     1349.85     1281.17     20.60 o
   6   1   9       54.55       52.90      5.08 o
   7   1   9     5049.34     5095.26     69.47 o
   8   1   9      144.67      154.79      8.21 o
   9   1   9     1088.30      999.27     20.27 o
  10   1   9       38.85       42.97      5.75 o
  11   1   9      694.99      671.55     20.11 o
  12   1   9       95.93       77.38     10.41 o
  13   1   9      133.42      118.82      9.95 o
  14   1   9       65.12       83.95     11.70 o
  15   1   9        5.53        0.00      8.03 o
  16   1   9        4.11        3.35      9.69 o
  17   1   9        8.89        5.79     13.44 o
   1   2   9      707.88      722.94     14.06 o
   2   2   9     2011.02     1851.65     22.37 o
   3   2   9     2232.56     2289.03     28.43 o
   4   2   9     1080.51     1016.58     17.77 o
   5   2   9       85.35       91.88      6.96 o
   6   2   9       26.32       31.00      3.89 o
   7   2   9      564.73      528.27     13.27 o
   8   2   9        5.66        6.74      4.06 o
   9   2   9      892.37      878.71     20.52 o
  10   2   9       89.25       88.59      8.19 o
  11   2   9      397.08      388.04     13.69 o
  12   2   9      616.18      704.06     18.73 o
  13   2   9       15.70       17.77      7.48 o
  14   2   9       74.81       75.83     12.93 o
  15   2   9      372.13      383.96     26.03 o
  16   2   9        3.41       17.47     11.40 o
  17   2   9      128.18      127.32     25.59 o
   0   3   9     5425.76     5441.41    114.49 o
   1   3   9     2410.89     2367.10     31.10 o
   2   3   9      426.92      361.99     12.53 o
   3   3   9      919.69      848.08     18.72 o
   4   3   9       29.33       34.72      4.29 o
   5   3   9     1365.98     1440.16     23.15 o
   6   3   9      108.74      101.66      7.96 o
   7   3   9     1539.32     1539.67     28.41 o
   8   3   9       50.55       57.19      5.37 o
   9   3   9      479.66      534.73     14.84 o
  10   3   9      129.11      118.18      8.82 o
  11   3   9       32.33       31.90      7.05 o
  12   3   9      249.81      270.94     13.84 o
  13   3   9      659.24      649.35     20.43 o
  14   3   9      106.49      106.55     17.94 o
  15   3   9      200.77      194.44     19.31 o
  16   3   9      107.83      116.07     23.86 o
   1   4   9      472.65      463.74     13.51 o
   2   4   9      640.85      681.01     18.62 o
   3   4   9      441.35      456.01     14.42 o
   4   4   9       24.65       19.22      5.35 o
   5   4   9      719.78      680.29     15.36 o
   6   4   9       16.18       15.48      4.56 o
   7   4   9      178.97      160.30      7.41 o
   8   4   9      567.01      543.66     15.35 o
   9   4   9      214.51      199.74     11.80 o
  10   4   9      171.54      196.07     11.83 o
  11   4   9       71.88       74.02     12.00 o
  12   4   9       13.52       10.75      9.02 o
  13   4   9      146.14      126.56     13.05 o
  14   4   9       98.10      127.58     13.89 o
  15   4   9       17.44       13.53     10.99 o
   0   5   9       86.84       66.98     10.50 o
   1   5   9      692.74      672.78     21.84 o
   2   5   9      301.35      319.11     12.74 o
   3   5   9        5.98        8.43      5.21 o
   4   5   9       91.56       91.72      8.88 o
   5   5   9      146.18      117.76     13.08 o
   6   5   9      674.05      683.15     21.34 o
   7   5   9       61.63       65.07      9.39 o
   8   5   9      299.91      315.39     14.59 o
   9   5   9      300.53      277.95     14.10 o
  10   5   9       61.55       49.55      8.42 o
  11   5   9      156.39      149.58     11.86 o
  12   5   9       13.91       23.26     10.32 o
  13   5   9        1.16        1.74      9.41 o
  14   5   9        9.44       10.03      9.58 o
   1   6   9       30.06       43.78      8.09 o
   2   6   9      148.29      138.22     10.88 o
   3   6   9      153.42      152.73     11.90 o
   4   6   9       45.37       49.24      8.62 o
   5   6   9       76.75       65.97     10.11 o
   6   6   9       73.76       70.66      9.90 o
   7   6   9       12.09       19.99      7.59 o
   8   6   9      135.62      134.59     11.90 o
   9   6   9      215.84      240.10     25.48 o
  10   6   9        9.75       18.48      9.16 o
  11   6   9        1.71        8.20     10.46 o
  12   6   9       23.50       28.54     12.46 o
   0   7   9       48.11       32.01     11.87 o
   1   7   9      286.33      317.59     18.61 o
   2   7   9      268.20      268.41     14.60 o
   3   7   9       37.28       38.06      8.72 o
   4   7   9        4.33       10.90      7.39 o
   5   7   9      257.84      268.69     15.96 o
   6   7   9      104.38       95.00     11.45 o
   7   7   9       78.64       84.01     11.18 o
   8   7   9        5.59        1.60      7.03 o
   9   7   9        7.65        2.46      7.87 o
   1   8   9        3.36        6.44      7.45 o
   2   8   9       36.10       17.70      9.08 o
   3   8   9       19.97        8.00      8.41 o
   4   8   9        2.22        7.39      7.48 o
   5   8   9        9.67       17.10      8.58 o
   0   0  10    29860.22    29928.59    586.24 o
   2   0  10     1080.34     1403.24     24.47 o
   4   0  10      526.15      631.50     21.30 o
   6   0  10       17.28       12.40      4.38 o
   8   0  10     3601.61     3823.07     60.02 o
  10   0  10     1764.17     1787.21     37.87 o
  12   0  10      453.09      440.92     18.42 o
  14   0  10       12.78        0.00     10.42 o
  16   0  10       37.03       35.56     16.93 o
   1   1  10      250.05      270.48      7.83 o
   2   1  10     5917.47     5689.63     63.00 o
   3   1  10       95.48       92.80      5.32 o
   4   1  10     1899.70     1819.00     24.16 o
   5   1  10      272.76      221.31     10.31 o
   6   1  10      647.45      588.88     16.35 o
   7   1  10     1836.71     1894.59     31.54 o
   8   1  10       39.00       31.65      5.21 o
   9   1  10        4.43        9.44      4.17 o
  10   1  10      264.42      249.60      9.95 o
  11   1  10       16.17       15.24      5.65 o
  12   1  10      172.73      139.75      9.81 o
  13   1  10       57.74       42.41      7.89 o
  14   1  10        6.05        5.19      8.48 o
  15   1  10       46.66       52.40     11.54 o
  16   1  10        8.35       12.94     10.61 o
  17   1  10       22.13       10.34     13.41 o
   0   2  10     1098.11     1379.01     31.02 o
   1   2  10       80.89       57.21      4.87 o
   2   2  10     4357.93     3984.66     46.62 o
   3   2  10      630.74      655.37     12.38 o
   4   2  10      327.81      315.52      9.27 o
   5   2  10      884.24      832.89     15.39 o
   6   2  10       26.31       22.22      3.68 o
   7   2  10      280.18      303.98     10.21 o
   8   2  10       17.35       13.94      4.70 o
   9   2  10        4.99        5.07      4.27 o
  10   2  10       50.79       64.01      8.01 o
  11   2  10      422.13      435.14     20.72 o
  12   2  10      905.52      947.86     22.57 o
  13   2  10      735.06      804.03     32.22 o
  14   2  10        0.22       10.93      8.02 o
  15   2  10       72.50       66.92     15.84 o
  16   2  10       18.39       26.85     17.24 o
  17   2  10      192.57      274.89     31.14 o
   1   3  10     1841.12     2033.77     27.70 o
   2   3  10      255.98      258.29      8.03 o
   3   3  10     1540.42     1292.62     24.87 o
   4   3  10      893.43      806.06     15.88 o
   5   3  10       27.30       20.98      6.10 o
   6   3  10      240.36      238.91      7.99 o
   7   3  10       11.88        9.85      3.69 o
   8   3  10       22.33       29.05      5.00 o
   9   3  10      103.91       87.52      7.51 o
  10   3  10      153.51      152.71      9.72 o
  11   3  10      349.23      389.53     16.71 o
  12   3  10        0.11       13.84      7.36 o
  13   3  10      115.51      145.17     12.99 o
  14   3  10        1.72       17.82      8.58 o
  15   3  10       11.17        2.52      8.69 o
  16   3  10        2.63       17.12     13.95 o
   0   4  10      268.19      319.40     16.07 o
   1   4  10      387.87      416.90     12.80 o
   2   4  10      434.17      424.54     13.14 o
   3   4  10        6.92        8.69      4.73 o
   4   4  10       16.43       18.44      5.31 o
   5   4  10      171.27      193.89     11.67 o
   6   4  10      196.23      243.37     10.07 o
   7   4  10       34.12       32.75      5.57 o
   8   4  10      477.90      463.85     16.11 o
   9   4  10     2211.69     2306.57     41.65 o
  10   4  10       52.40       53.40     11.73 o
  11   4  10        5.49       12.88      9.04 o
  12   4  10       15.76       16.90      9.97 o
  13   4  10       59.18       57.77     10.58 o
  14   4  10        2.18       17.10      9.34 o
  15   4  10        5.16        7.91      9.23 o
   1   5  10        5.80        6.46      5.23 o
   2   5  10      184.42      185.74     15.54 o
   3   5  10        6.69       10.35      5.80 o
   4   5  10      234.70      226.95     12.43 o
   5   5  10       26.83       14.00      6.37 o
   6   5  10      599.60      610.53     19.27 o
   7   5  10       24.62       13.29      6.63 o
   8   5  10      340.91      344.65     17.52 o
   9   5  10       41.09       30.67      7.72 o
  10   5  10      101.60       88.98     11.37 o
  11   5  10      164.43      185.77     13.12 o
  12   5  10        3.85       11.01      9.87 o
  13   5  10        9.61       18.82     13.01 o
  14   5  10       46.31       41.02     11.58 o
   0   6  10      285.71      272.38     19.54 o
   1   6  10      599.26      588.16     25.40 o
   2   6  10        2.77        3.53      6.17 o
   3   6  10        6.44       13.84      7.21 o
   4   6  10     1230.85     1232.79     29.50 o
   5   6  10      270.77      264.41     14.76 o
   6   6  10        9.21       10.47      7.33 o
   7   6  10       18.15       27.16      8.01 o
   8   6  10       17.11       11.58      7.69 o
   9   6  10        6.60        4.32      6.87 o
  10   6  10       31.85       34.18      8.87 o
  11   6  10       17.74       13.60     11.04 o
  12   6  10        5.17       27.83     12.16 o
   1   7  10       95.17      111.77     11.03 o
   2   7  10        6.02        3.91      6.26 o
   3   7  10       93.05       78.60     10.56 o
   4   7  10       50.89       30.43      8.51 o
   5   7  10        9.55       17.30      7.41 o
   6   7  10       64.86       61.80     10.27 o
   7   7  10        6.60        7.63      7.67 o
   8   7  10       23.40       27.21      9.02 o
   9   7  10        2.03        3.37      7.52 o
   0   8  10        7.33       19.38     12.09 o
   1   8  10       36.97       30.05      9.20 o
   2   8  10       15.69        6.99      8.52 o
   3   8  10       19.09       25.05      9.41 o
   4   8  10       26.04       27.77      9.04 o
   2   0  11    17242.71    16782.73    229.42 o
   4   0  11    26740.67    28207.91    377.13 o
   6   0  11      368.17      326.75     11.64 o
   8   0  11      650.11      517.09     14.21 o
  10   0  11     1827.53     1909.81     56.10 o
  12   0  11       13.57       13.66      6.45 o
  14   0  11        4.52       20.04     13.12 o
  16   0  11      110.87      121.11     21.68 o
   0   1  11     1501.28     1266.03     28.04 o
   1   1  11      134.44      140.04      4.64 o
   2   1  11     3431.57     3516.22     37.97 o
   3   1  11      467.18      455.28      9.46 o
   4   1  11       88.49       99.58      5.45 o
   5   1  11        2.46        2.97      2.71 o
   6   1  11      964.92      798.94     15.84 o
   7   1  11       49.62       42.74      8.28 o
   8   1  11      227.19      248.14     10.14 o
   9   1  11      268.83      262.39     10.71 o
  10   1  11       16.05       12.85      4.82 o
  11   1  11      337.87      329.01     11.86 o
  12   1  11      540.14      531.78     16.84 o
  13   1  11       70.25       60.30      8.14 o
  14   1  11        3.61        4.36      8.36 o
  15   1  11       61.54       52.72     13.48 o
  16   1  11       23.81       19.44     13.66 o
  17   1  11        1.66        0.84     11.66 o
   1   2  11     1034.82     1063.22     19.41 o
   2   2  11      242.50      294.41      7.73 o
   3   2  11       16.10       16.44      2.86 o
   4   2  11      941.62     1012.10     22.63 o
   5   2  11     2942.61     3135.56     42.52 o
   6   2  11       91.29       85.79      5.37 o
   7   2  11      253.39      239.64      9.31 o
   8   2  11       79.79       90.40      6.88 o
   9   2  11       41.98       39.86      5.93 o
  10   2  11      405.15      473.56     14.39 o
  11   2  11      227.76      228.09     11.10 o
  12   2  11       86.58       77.77      8.24 o
  13   2  11        5.52        8.92      6.28 o
  14   2  11       26.89       26.55     13.64 o
  15   2  11        0.42        5.98     12.34 o
  16   2  11        3.90       26.12     18.33 o
  17   2  11        9.75       38.08     22.06 o
   0   3  11      291.39      248.55     15.67 o
   1   3  11      764.16      845.40     17.58 o
   2   3  11      261.68      270.25      8.02 o
   3   3  11        6.88        7.67      4.36 o
   4   3  11       63.80       71.43      6.24 o
   5   3  11      262.02      275.28      8.30 o
   6   3  11       29.98       27.64      3.98 o
   7   3  11      134.29      143.98      8.16 o
   8   3  11       34.13       40.35      5.74 o
   9   3  11      185.66      167.56      9.37 o
  10   3  11     1253.24     1288.60     29.45 o
  11   3  11      490.27      538.77     19.16 o
  12   3  11      129.73      170.81     14.47 o
  13   3  11        9.37        6.10      7.68 o
  14   3  11      312.55      310.26     16.90 o
  15   3  11       59.14       74.51     18.47 o
  16   3  11        1.30       13.16     15.86 o
   1   4  11       95.72      128.26      6.62 o
   2   4  11      117.93      110.80      8.00 o
   3   4  11       69.83       70.08      8.46 o
   4   4  11      533.84      542.10     18.05 o
   5   4  11       89.76      103.49      8.66 o
   6   4  11        4.50        9.10      4.20 o
   7   4  11      133.85      108.58      9.24 o
   8   4  11       19.20       21.51      6.81 o
   9   4  11      300.42      361.49     15.25 o
  10   4  11     1123.12     1070.78     31.74 o
  11   4  11       62.20       63.78     11.79 o
  12   4  11       81.54       46.87     11.28 o
  13   4  11       33.42       25.94      9.80 o
  14   4  11      111.41       94.76     12.68 o
  15   4  11       16.64       32.99     10.51 o
   0   5  11      691.52      642.01     24.93 o
   1   5  11      256.98      247.25     11.94 o
   2   5  11       37.04       39.74      6.75 o
   3   5  11      224.16      243.45     12.76 o
   4   5  11        3.02        5.47      5.49 o
   5   5  11      305.97      266.84     13.70 o
   6   5  11      161.52      153.85     11.41 o
   7   5  11      335.15      358.37     15.78 o
   8   5  11        2.93        7.04      6.27 o
   9   5  11       55.07       36.96      9.34 o
  10   5  11       12.98        9.37      6.91 o
  11   5  11       23.39       17.18      7.77 o
  12   5  11       68.82       45.79     17.11 o
  13   5  11       15.41       13.72     11.33 o
  14   5  11       52.13       46.27     11.81 o
   1   6  11     1332.56     1253.17     32.43 o
   2   6  11      103.70       73.60      9.20 o
   3   6  11       49.21       62.26     16.04 o
   4   6  11       10.14       15.71      7.40 o
   5   6  11      868.06      833.68     25.41 o
   6   6  11       57.57       80.85     14.81 o
   7   6  11        4.52        1.58      6.32 o
   8   6  11      663.93      659.64     22.33 o
   9   6  11        1.86        6.93      7.51 o
  10   6  11       51.43       30.46     12.12 o
  11   6  11      135.00      164.60     14.50 o
  12   6  11        9.16        7.32     11.10 o
   0   7  11      149.29      141.52     17.99 o
   1   7  11       13.71       15.99      7.27 o
   2   7  11       22.01       13.43      7.36 o
   3   7  11        3.91       12.79      7.63 o
   4   7  11       28.11       14.79      7.80 o
   5   7  11       92.76      100.47     11.33 o
   6   7  11        0.27       12.68      8.31 o
   7   7  11       21.07       23.28      8.63 o
   8   7  11       18.95       20.43      8.06 o
   9   7  11       14.12       14.40      8.35 o
   1   8  11       57.99       64.53     12.09 o
   2   8  11       24.16        9.98      8.64 o
   3   8  11       33.55       50.15     10.22 o
   0   0  12     4988.13     5375.40    112.74 o
   2   0  12      850.49      862.36     18.07 o
   4   0  12     2825.31     2950.06     46.93 o
   6   0  12       92.82       96.69      7.02 o
   8   0  12       50.19       55.68      5.56 o
  10   0  12       32.75       35.39      9.46 o
  12   0  12      483.36      459.40     35.44 o
  14   0  12      399.65      440.59     70.75 o
  16   0  12        3.07        0.00     13.64 o
   1   1  12      926.53     1022.57     14.15 o
   2   1  12       78.01       68.30      3.76 o
   3   1  12     1212.15      989.14     14.29 o
   4   1  12       14.22       16.21      3.55 o
   5   1  12      206.51      228.27      7.39 o
   6   1  12        7.03        7.26      3.92 o
   7   1  12      535.69      555.91     13.47 o
   8   1  12       33.40       34.16      5.39 o
   9   1  12      252.06      241.50     10.42 o
  10   1  12       96.37      134.25      8.16 o
  11   1  12      398.94      416.05     13.41 o
  12   1  12      137.29      146.07      9.94 o
  13   1  12        9.69        6.70      5.92 o
  14   1  12      193.66      183.47     18.73 o
  15   1  12      107.04      133.12     15.17 o
  16   1  12       49.60       33.37     14.66 o
  17   1  12       11.62        7.80     14.48 o
   0   2  12       20.15       19.11     13.37 o
   1   2  12     3251.54     3197.79     42.95 o
   2   2  12      436.39      464.90     10.16 o
   3   2  12     1523.67     1589.64     23.96 o
   4   2  12        9.72        8.05      2.85 o
   5   2  12      437.67      380.79     10.83 o
   6   2  12       37.30       25.41      5.62 o
   7   2  12     1039.57      956.65     19.00 o
   8   2  12      180.76      184.91      8.93 o
   9   2  12      333.79      354.17     12.20 o
  10   2  12      508.12      589.71     16.06 o
  11   2  12      483.04      470.58     15.09 o
  12   2  12      183.54      180.16     10.71 o
  13   2  12      199.01      243.26     15.62 o
  14   2  12        0.79       11.29      8.43 o
  15   2  12       95.83       99.28     22.10 o
  16   2  12       31.96       47.62     38.99 o
   1   3  12        7.68        9.87      4.17 o
   2   3  12       39.91       30.61      5.07 o
   3   3  12      240.06      243.38      8.58 o
   4   3  12      213.63      202.39      8.15 o
   5   3  12      679.56      722.57     23.76 o
   6   3  12       11.80        8.88      3.30 o
   7   3  12      284.17      260.03     12.90 o
   8   3  12      169.25      175.00      8.01 o
   9   3  12      208.62      248.93     13.11 o
  10   3  12      281.91      287.74     14.45 o
  11   3  12       78.20       83.29     11.68 o
  12   3  12       30.69       19.83      8.62 o
  13   3  12        3.78        2.93      7.59 o
  14   3  12       39.97       29.95      9.52 o
  15   3  12       68.12       66.43     12.07 o
  16   3  12       11.49       13.04     15.16 o
   0   4  12      881.50      823.32     30.19 o
   1   4  12      241.30      227.83     10.40 o
   2   4  12       30.87       27.79      4.39 o
   3   4  12        1.35        0.43      4.38 o
   4   4  12      405.24      398.62     14.71 o
   5   4  12        4.48        8.17      5.16 o
   6   4  12     1570.07     1588.89     31.78 o
   7   4  12       49.74       64.55      8.26 o
   8   4  12      558.52      509.69     17.44 o
   9   4  12        7.51       15.59      6.77 o
  10   4  12       83.93       81.75     12.36 o
  11   4  12       15.45        1.14      8.47 o
  12   4  12       11.67        7.25      9.12 o
  13   4  12      212.39      217.44     17.75 o
  14   4  12       12.80       15.83     10.06 o
  15   4  12       10.26       22.73      9.93 o
   1   5  12       21.41        9.67      5.22 o
   2   5  12      108.81      115.91     12.89 o
   3   5  12       40.67       35.14     10.50 o
   4   5  12       32.58       18.40      6.52 o
   5   5  12       36.08       26.01      7.31 o
   6   5  12       52.57       42.93      8.10 o
   7   5  12        6.44        1.51      6.16 o
   8   5  12       11.23       20.47      7.08 o
   9   5  12        0.84        8.14      6.74 o
  10   5  12       22.61        9.73      7.07 o
  11   5  12        5.78        5.35      6.96 o
  12   5  12       26.37       18.49     10.68 o
  13   5  12       27.36       21.63     11.52 o
   0   6  12      259.88      257.58     19.53 o
   1   6  12       27.00       47.04      8.28 o
   2   6  12        2.33        5.36      6.47 o
   3   6  12      148.28      156.41     12.36 o
   4   6  12        9.07       17.14      7.40 o
   5   6  12      353.57      403.29     17.64 o
   6   6  12        3.93       13.91      7.26 o
   7   6  12      151.64      146.81     12.50 o
   8   6  12      166.63      180.86     13.52 o
   9   6  12       29.78       27.67      8.29 o
  10   6  12       11.52       14.99      7.44 o
  11   6  12        0.94        8.13      7.76 o
   1   7  12        1.23        9.64      7.19 o
   2   7  12       49.52       42.32      8.74 o
   3   7  12       72.91       65.44     10.40 o
   4   7  12        9.17        4.94      7.41 o
   5   7  12       12.96       16.61     11.73 o
   6   7  12        4.81        0.00      7.26 o
   7   7  12       52.15       64.35     10.20 o
   8   7  12       10.09       10.83      9.08 o
   0   8  12       26.50       34.55     13.15 o
   1   8  12       13.26       26.52      8.65 o
   2   8  12       22.21       24.73     10.08 o
   2   0  13      350.98      295.50     10.21 o
   4   0  13     7193.22     7602.42    108.15 o
   6   0  13        7.64        3.16      3.99 o
   8   0  13      310.75      328.63     11.64 o
  10   0  13      188.60      160.61      9.61 o
  12   0  13      553.75      530.89     59.65 o
  14   0  13       61.24       47.41     18.50 o
  16   0  13       71.43       98.78     20.46 o
   0   1  13     2291.57     2100.62     39.86 o
   1   1  13       46.24       45.06      3.74 o
   2   1  13     1221.30     1095.03     15.30 o
   3   1  13       87.42       69.30      4.05 o
   4   1  13      227.58      254.87      9.25 o
   5   1  13     3273.20     3222.70     39.56 o
   6   1  13     2399.91     2501.92     32.75 o
   7   1  13      380.85      349.33     15.22 o
   8   1  13      117.62      119.12      7.57 o
   9   1  13      230.28      225.94     10.36 o
  10   1  13       89.55      100.53      7.44 o
  11   1  13      195.32      193.85      9.97 o
  12   1  13      775.08      852.61     29.34 o
  13   1  13        9.20        7.04      8.61 o
  14   1  13       59.23       17.14     10.01 o
  15   1  13      101.43       95.36     17.02 o
  16   1  13       28.36       26.14     14.15 o
  17   1  13       41.87       30.49     19.68 o
   1   2  13      227.12      253.83      7.27 o
   2   2  13      190.42      165.17      5.67 o
   3   2  13      695.61      629.96     12.76 o
   4   2  13      248.90      213.53     12.50 o
   5   2  13      801.12      774.87     16.34 o
   6   2  13      124.26      150.29      6.76 o
   7   2  13       84.19       97.54      6.84 o
   8   2  13      295.69      281.45     10.55 o
   9   2  13      232.19      224.72     10.21 o
  10   2  13      428.00      371.01     13.10 o
  11   2  13      361.55      393.62     18.97 o
  12   2  13       26.13       27.75      7.35 o
  13   2  13      305.67      336.61     14.88 o
  14   2  13      167.55      126.28     21.42 o
  15   2  13       75.39       86.23     27.39 o
  16   2  13       61.24       83.40     22.38 o
   0   3  13       56.80       67.31      8.94 o
   1   3  13     2649.60     2614.46     38.53 o
   2   3  13      236.25      156.94      8.35 o
   3   3  13      333.08      365.58     11.70 o
   4   3  13        4.48        3.06      3.44 o
   5   3  13       62.11       60.48      5.78 o
   6   3  13      541.78      578.43     13.42 o
   7   3  13      393.04      329.79      9.82 o
   8   3  13       65.03       52.95      5.46 o
   9   3  13       13.26        6.91      6.49 o
  10   3  13      282.88      253.53     15.71 o
  11   3  13       43.48       41.70      9.66 o
  12   3  13       29.84       16.09      8.80 o
  13   3  13        2.12       12.20     10.00 o
  14   3  13        2.44        7.38      8.51 o
  15   3  13        6.95        3.00     13.13 o
  16   3  13        1.93       12.70     14.72 o
   1   4  13       67.81       91.68      7.90 o
   2   4  13       75.19       61.27      6.95 o
   3   4  13        3.16        1.52      4.36 o
   4   4  13       19.71       18.11      5.65 o
   5   4  13       41.40       37.19      7.05 o
   6   4  13      513.69      506.92     16.86 o
   7   4  13     1393.53     1450.15     30.81 o
   8   4  13      268.73      314.35     14.39 o
   9   4  13      346.81      349.21     15.51 o
  10   4  13      390.50      394.83     20.15 o
  11   4  13       68.46       61.47     12.07 o
  12   4  13       39.13       25.99     10.87 o
  13   4  13       37.62       24.01     10.93 o
  14   4  13      352.84      352.64     19.50 o
   0   5  13      136.04      107.06     12.88 o
   1   5  13       81.24       81.64      8.32 o
   2   5  13      144.53      131.41     14.14 o
   3   5  13      462.24      433.13     16.61 o
   4   5  13       79.87       75.90      9.17 o
   5   5  13      415.61      412.54     16.71 o
   6   5  13      282.57      237.24     13.86 o
   7   5  13      194.35      189.72     12.68 o
   8   5  13       37.73       42.71      8.44 o
   9   5  13      226.93      218.72     15.36 o
  10   5  13      210.43      209.04     13.97 o
  11   5  13       16.95        8.84      9.42 o
  12   5  13       79.26       66.40     12.73 o
  13   5  13        3.01        2.41      9.89 o
   1   6  13     1065.19     1131.56     28.17 o
   2   6  13       20.57        9.42      6.98 o
   3   6  13       59.87       46.13      8.98 o
   4   6  13       91.85       71.25     13.46 o
   5   6  13      195.72      207.64     14.07 o
   6   6  13      257.41      295.96     18.66 o
   7   6  13       66.31       59.33     14.43 o
   8   6  13       78.91       77.11     10.56 o
   9   6  13       10.09       12.19      7.79 o
  10   6  13       21.19       42.01     12.87 o
  11   6  13        6.80       16.16      8.48 o
   0   7  13       21.07       25.20     11.54 o
   1   7  13      236.22      257.88     14.92 o
   2   7  13        4.82       14.75      7.30 o
   3   7  13      101.19      119.36     13.44 o
   4   7  13        1.10        6.11      7.33 o
   5   7  13      103.46       84.56     11.76 o
   6   7  13        6.41        4.85      7.66 o
   7   7  13        3.81       14.25      8.76 o
   8   7  13      280.64      287.64     17.67 o
   0   0  14      151.36      187.70     13.67 o
   2   0  14     8995.74     9600.09    135.99 o
   4   0  14     2466.63     2469.88     41.23 o
   6   0  14     2076.87     1980.18     35.49 o
   8   0  14      701.69      676.38     17.44 o
  10   0  14      490.05      538.06     17.58 o
  12   0  14       52.12       55.74     14.55 o
  14   0  14        1.77        0.00     12.57 o
  16   0  14       61.40      100.83     21.51 o
   1   1  14        7.55        4.32      2.32 o
   2   1  14      899.63      900.75     13.69 o
   3   1  14      288.36      291.14      7.44 o
   4   1  14      819.50      817.86     14.42 o
   5   1  14      183.67      218.40      8.48 o
   6   1  14      729.73      774.28     14.82 o
   7   1  14      516.68      456.09     13.90 o
   8   1  14      458.69      462.39     13.45 o
   9   1  14      217.71      211.47      9.48 o
  10   1  14     1063.65     1128.25     22.45 o
  11   1  14      125.74      105.00      8.11 o
  12   1  14       83.32       75.62      7.65 o
  13   1  14       42.88       49.00     10.74 o
  14   1  14       44.03       62.71     14.18 o
  15   1  14       84.30       76.81     16.90 o
  16   1  14       43.04       45.30     16.17 o
   0   2  14        5.46        4.51      3.17 o
   1   2  14     1589.52     1667.11     27.88 o
   2   2  14     1667.64     1637.60     21.29 o
   3   2  14       30.39       31.73      4.03 o
   4   2  14       46.05       41.54      5.00 o
   5   2  14       55.50       56.55      5.70 o
   6   2  14        5.57        2.20      3.76 o
   7   2  14       12.28        7.76      4.21 o
   8   2  14      127.12      150.42      8.43 o
   9   2  14      576.81      587.24     16.78 o
  10   2  14       17.76       23.48      6.15 o
  11   2  14       10.17        3.69      5.83 o
  12   2  14      570.19      509.68     17.00 o
  13   2  14      506.61      548.52     19.62 o
  14   2  14       97.25      105.23     17.33 o
  15   2  14        6.09       12.93     13.62 o
  16   2  14      172.70      149.11     21.77 o
   1   3  14      161.54      139.52     11.28 o
   2   3  14      819.94      818.47     17.87 o
   3   3  14      493.08      463.36     13.40 o
   4   3  14        3.19        2.42      3.41 o
   5   3  14       45.76       47.50      5.48 o
   6   3  14       84.24       86.05     12.28 o
   7   3  14      896.82      889.91     16.71 o
   8   3  14      127.94      122.94      8.53 o
   9   3  14        8.64        8.28      7.18 o
  10   3  14      160.77      130.85     12.63 o
  11   3  14       14.18       15.35      8.61 o
  12   3  14      255.26      270.95     17.18 o
  13   3  14       61.19       57.02     10.49 o
  14   3  14       18.85       26.92      9.06 o
  15   3  14       28.24       12.08     11.82 o
   0   4  14       51.05       56.16      9.78 o
   1   4  14      167.61      140.94      9.05 o
   2   4  14       38.23       32.98      6.11 o
   3   4  14        2.23        3.03      5.09 o
   4   4  14      275.36      236.58     12.19 o
   5   4  14      268.51      258.25     13.04 o
   6   4  14       46.06       43.21      7.64 o
   7   4  14        2.60       13.59      7.00 o
   8   4  14     1145.22     1100.50     26.63 o
   9   4  14      425.14      439.94     17.39 o
  10   4  14       58.87       39.83     10.63 o
  11   4  14       27.06       57.94     11.71 o
  12   4  14        8.42       16.45      9.74 o
  13   4  14      336.86      385.00     22.26 o
  14   4  14       40.61       36.63     10.74 o
   1   5  14      111.73      116.19      9.73 o
   2   5  14      348.09      299.92     14.17 o
   3   5  14      225.20      206.43     13.65 o
   4   5  14     1575.39     1472.84     32.29 o
   5   5  14      253.22      254.03     18.48 o
   6   5  14      445.34      484.64     18.42 o
   7   5  14       66.13       76.56     10.37 o
   8   5  14        3.69        5.72      6.67 o
   9   5  14      173.37      174.52     12.78 o
  10   5  14       16.60       23.86      8.10 o
  11   5  14        5.92        0.38      9.20 o
  12   5  14       20.84       40.83     12.33 o
  13   5  14        1.39        3.13      9.93 o
   0   6  14     1461.30     1380.19     42.69 o
   1   6  14      152.12      192.91     12.82 o
   2   6  14        5.96       12.76      6.41 o
   3   6  14        8.59        7.04      7.20 o
   4   6  14       27.95       27.52      8.33 o
   5   6  14       10.63       13.23      7.71 o
   6   6  14      284.94      286.34     15.86 o
   7   6  14      326.61      352.48     19.20 o
   8   6  14       62.04       64.64     10.59 o
   9   6  14       45.30       43.77      9.76 o
  10   6  14        1.61        5.50      7.72 o
  11   6  14        9.12       18.37      8.16 o
   1   7  14      149.12      134.29     12.60 o
   2   7  14       15.21       11.14      7.35 o
   3   7  14       34.98       54.22     10.40 o
   4   7  14       96.21       74.44     10.91 o
   5   7  14       21.35       18.45      8.48 o
   6   7  14        8.47       23.13      8.63 o
   7   7  14        0.52        4.39      6.70 o
   2   0  15       30.55       19.82      6.38 o
   4   0  15     7593.55     7531.63    107.95 o
   6   0  15      262.23      300.15     13.44 o
   8   0  15      595.08      572.73     18.00 o
  10   0  15     1084.16     1151.07     25.40 o
  12   0  15      238.69      227.71     43.61 o
  14   0  15       89.34      123.76     20.00 o
  16   0  15      255.49      249.54     45.39 o
   0   1  15     1035.97     1187.95     24.16 o
   1   1  15       30.71       26.96      3.06 o
   2   1  15     1849.05     1890.52     23.81 o
   3   1  15      914.64      814.19     14.46 o
   4   1  15      997.74     1023.99     17.14 o
   5   1  15      207.84      225.18      8.02 o
   6   1  15      852.47      825.73     15.69 o
   7   1  15       20.47       15.04      4.09 o
   8   1  15      316.54      356.59     11.41 o
   9   1  15      156.95      145.71      8.42 o
  10   1  15       40.89       62.93      6.92 o
  11   1  15     1059.09     1034.39     22.27 o
  12   1  15      424.20      388.43     13.64 o
  13   1  15       25.16       24.86     10.28 o
  14   1  15       12.66       22.66     13.23 o
  15   1  15        4.21       33.31     14.14 o
  16   1  15       65.31       86.16     27.01 o
   1   2  15       91.50       87.35      5.74 o
   2   2  15      169.21      166.88     10.45 o
   3   2  15      889.03      849.36     14.36 o
   4   2  15      564.68      467.05     13.73 o
   5   2  15     2028.86     2067.76     31.99 o
   6   2  15       13.26       13.10      4.45 o
   7   2  15       13.94       12.85      4.54 o
   8   2  15       13.16       12.15      4.98 o
   9   2  15       15.56       13.78      5.96 o
  10   2  15      963.95     1085.78     22.74 o
  11   2  15      292.03      329.45     16.33 o
  12   2  15        4.26       21.02      7.12 o
  13   2  15       56.96       61.82     12.13 o
  14   2  15       14.43       29.68     13.98 o
  15   2  15       68.94       48.45     15.87 o
  16   2  15       13.12        3.42     13.33 o
   0   3  15      964.74     1047.89     29.82 o
   1   3  15      159.13      160.11     10.71 o
   2   3  15      154.72      159.06      8.85 o
   3   3  15      434.67      510.94     15.51 o
   4   3  15       77.06       84.20      6.39 o
   5   3  15      160.78      153.12      8.18 o
   6   3  15        4.15        5.40      3.03 o
   7   3  15        4.71        1.92      4.55 o
   8   3  15      298.96      286.28     15.77 o
   9   3  15       31.00       29.09     13.11 o
  10   3  15        9.55        4.62      7.39 o
  11   3  15       17.21        8.17      8.23 o
  12   3  15       20.89       14.55      9.35 o
  13   3  15       67.66       69.03     10.78 o
  14   3  15       14.14        9.69      8.66 o
  15   3  15       21.01       20.74     12.19 o
   1   4  15       54.05       49.14      7.44 o
   2   4  15     1339.71     1366.90     26.55 o
   3   4  15       99.28      126.73      9.97 o
   4   4  15      611.72      632.38     18.97 o
   5   4  15      176.73      176.47     11.64 o
   6   4  15      903.89      865.24     24.39 o
   7   4  15       68.25       54.15     10.44 o
   8   4  15       25.99       39.15      7.66 o
   9   4  15      344.30      341.10     15.72 o
  10   4  15      449.82      457.14     22.04 o
  11   4  15      222.16      273.88     18.76 o
  12   4  15        3.99       27.71     10.85 o
  13   4  15       20.81       28.09     11.55 o
  14   4  15       15.29       12.81      9.97 o
   0   5  15       16.79        0.48      7.56 o
   1   5  15      297.12      308.78     14.05 o
   2   5  15      439.19      468.48     16.39 o
   3   5  15      219.61      204.09     13.09 o
   4   5  15      161.35      161.32     12.31 o
   5   5  15       29.16       21.57      7.56 o
   6   5  15      100.02       99.36     10.52 o
   7   5  15       20.61       19.90      7.37 o
   8   5  15       35.91       18.52      7.75 o
   9   5  15      329.39      336.83     16.69 o
  10   5  15       82.32       84.15     10.84 o
  11   5  15       45.22       45.83     15.15 o
  12   5  15       35.78       18.05     11.21 o
   1   6  15      459.66      446.70     17.15 o
   2   6  15       32.08       33.77      8.39 o
   3   6  15       58.67       27.31      8.25 o
   4   6  15      187.66      194.72     13.84 o
   5   6  15       13.33       13.72      7.81 o
   6   6  15       87.49       92.51     11.09 o
   7   6  15       11.85       37.74      9.45 o
   8   6  15       12.69       13.01      8.11 o
   9   6  15      236.70      244.91     16.17 o
  10   6  15        4.28       15.05      8.67 o
   0   7  15      154.11      151.74     22.11 o
   1   7  15       18.63       16.68      9.90 o
   2   7  15        0.45        7.29      7.17 o
   3   7  15       19.40       22.06      8.13 o
   4   7  15       36.82       10.24      7.98 o
   5   7  15       22.48       20.66      9.41 o
   6   7  15       88.41       93.97     12.24 o
   7   7  15        5.79       11.90      8.95 o
   0   0  16     4002.55     4356.14     95.76 o
   2   0  16     9867.08    10592.21    174.21 o
   4   0  16      679.79      828.02     19.76 o
   6   0  16      556.58      524.08     15.31 o
   8   0  16      185.62      202.30     10.07 o
  10   0  16       96.27      108.42     10.55 o
  12   0  16       51.78       55.02     24.98 o
  14   0  16        9.01       12.15     14.24 o
  16   0  16       64.09      122.35     37.26 o
   1   1  16      680.93      725.74     11.73 o
   2   1  16      110.91      123.42      5.47 o
   3   1  16       65.69       50.36      4.64 o
   4   1  16       38.13       37.94      4.54 o
   5   1  16      149.08      159.55      7.06 o
   6   1  16       22.18       18.56      4.38 o
   7   1  16     1835.64     1756.43     26.46 o
   8   1  16      201.07      153.30      8.38 o
   9   1  16      178.80      155.92      8.65 o
  10   1  16       45.24       45.54      6.46 o
  11   1  16       39.23       23.03      6.83 o
  12   1  16       36.69       30.27      6.20 o
  13   1  16        4.94        5.78     10.79 o
  14   1  16       67.59       53.64     15.13 o
  15   1  16       51.44       72.05     20.06 o
  16   1  16       72.37       77.75     21.64 o
   0   2  16      136.19      124.24      7.29 o
   1   2  16      670.92      611.20     11.19 o
   2   2  16       36.84       38.61      3.22 o
   3   2  16        1.90        2.24      2.31 o
   4   2  16      695.92      657.95     19.88 o
   5   2  16      675.00      650.00     15.27 o
   6   2  16      239.81      230.27      9.38 o
   7   2  16       11.50       11.20      4.72 o
   8   2  16      101.91      123.45      8.14 o
   9   2  16       59.22       66.07      7.17 o
  10   2  16      396.02      452.33     17.26 o
  11   2  16      976.36      971.22     28.78 o
  12   2  16      445.43      493.96     25.03 o
  13   2  16       47.03       55.68      9.31 o
  14   2  16       25.93       30.51     11.56 o
  15   2  16       43.29       29.47     14.05 o
   1   3  16      116.84      124.40      8.34 o
   2   3  16      158.91      194.46     14.00 o
   3   3  16      217.06      232.72     11.31 o
   4   3  16      377.85      430.49     11.72 o
   5   3  16        4.38        3.17      4.09 o
   6   3  16      101.54      110.66      8.96 o
   7   3  16       55.54       34.56      7.02 o
   8   3  16       26.25       37.60      9.10 o
   9   3  16      179.36      184.44     14.08 o
  10   3  16       26.11       32.15      9.22 o
  11   3  16       16.57       11.58      8.13 o
  12   3  16       51.68       40.19     10.07 o
  13   3  16       11.74       12.13      9.70 o
  14   3  16       14.14        7.49      9.12 o
  15   3  16       25.28       12.88     12.43 o
   0   4  16      286.88      325.07     18.00 o
   1   4  16        5.67        9.30      5.34 o
   2   4  16        4.21        4.42      4.62 o
   3   4  16      892.05      936.98     24.43 o
   4   4  16        8.80        7.69      5.87 o
   5   4  16      185.70      178.00     11.67 o
   6   4  16      315.97      348.85     18.28 o
   7   4  16      694.68      681.98     20.61 o
   8   4  16      398.93      405.15     16.39 o
   9   4  16      501.12      523.09     19.07 o
  10   4  16      117.49      125.50     14.10 o
  11   4  16       73.99       79.98     13.39 o
  12   4  16       33.65       41.12     15.24 o
  13   4  16       80.36      108.30     15.00 o
  14   4  16       66.17       63.53     12.26 o
   1   5  16      129.88      133.68     10.52 o
   2   5  16       37.34       34.65      8.44 o
   3   5  16       44.03       55.69      8.73 o
   4   5  16       77.94       72.16      9.58 o
   5   5  16        6.51        3.39      5.79 o
   6   5  16       61.93       66.01      9.68 o
   7   5  16      283.96      298.15     23.70 o
   8   5  16       13.29        9.17      7.26 o
   9   5  16      132.13      154.86     13.08 o
  10   5  16      116.55      113.61     13.03 o
  11   5  16       19.67       30.50     11.62 o
  12   5  16       41.65       39.09     15.80 o
   0   6  16      381.55      362.78     22.85 o
   1   6  16        1.36       10.32      6.86 o
   2   6  16      115.12      111.97     10.98 o
   3   6  16       73.69       83.47     13.67 o
   4   6  16       31.12       24.50      7.97 o
   5   6  16       94.37       92.77     15.41 o
   6   6  16      508.32      480.61     28.26 o
   7   6  16       53.07       88.30     11.44 o
   8   6  16       31.10       32.03      9.44 o
   9   6  16        1.34       11.84      7.89 o
  10   6  16       41.46       61.25     13.58 o
   1   7  16       36.72       29.02      8.71 o
   2   7  16       23.88       16.28      7.80 o
   3   7  16      316.58      316.83     18.06 o
   4   7  16       16.26        4.50      8.02 o
   5   7  16        3.45        1.31      7.55 o
   6   7  16       27.51       34.05     10.00 o
   2   0  17     1432.18     1483.60     34.60 o
   4   0  17       40.63       25.96     14.35 o
   6   0  17      584.13      590.71     19.75 o
   8   0  17        7.63       10.79      4.84 o
  10   0  17      239.40      230.74     11.15 o
  12   0  17      226.75      246.21     23.48 o
  14   0  17       13.95        8.13     13.42 o
  16   0  17        4.93       27.69     30.06 o
   0   1  17      338.66      302.04     11.93 o
   1   1  17     2174.65     2204.81     25.93 o
   2   1  17      445.90      445.76      9.80 o
   3   1  17      503.42      434.06     10.57 o
   4   1  17      443.23      468.38     11.36 o
   5   1  17      903.42      855.48     16.08 o
   6   1  17      459.05      436.73     11.49 o
   7   1  17      400.19      390.47     10.33 o
   8   1  17       17.19       16.39      5.03 o
   9   1  17      101.59      113.57     10.60 o
  10   1  17       91.68      144.38     10.25 o
  11   1  17      468.42      453.14     13.67 o
  12   1  17       58.61       40.95      7.15 o
  13   1  17       92.98       80.52     13.40 o
  14   1  17       84.86       63.12     14.91 o
  15   1  17        3.63       20.22     12.62 o
  16   1  17       66.62       90.59     21.98 o
   1   2  17      473.22      444.66      9.62 o
   2   2  17      712.26      709.26     12.72 o
   3   2  17      248.12      232.40      9.07 o
   4   2  17       24.05       19.88      3.38 o
   5   2  17       39.15       40.95      4.85 o
   6   2  17      721.71      775.20     17.02 o
   7   2  17      393.71      381.92     12.35 o
   8   2  17      293.94      258.60     11.10 o
   9   2  17      398.88      444.46     16.34 o
  10   2  17       47.31       70.35      9.70 o
  11   2  17        5.07        2.66      7.32 o
  12   2  17        7.07        7.78      7.04 o
  13   2  17       64.29       68.69     10.60 o
  14   2  17        7.08       20.79     11.24 o
  15   2  17       24.56       35.85     15.40 o
   0   3  17       85.89       72.05     10.30 o
   1   3  17     1724.78     1735.03     30.11 o
   2   3  17      632.22      654.21     16.83 o
   3   3  17       38.16       29.34      6.09 o
   4   3  17        7.54        7.31      3.14 o
   5   3  17      479.75      500.11     16.26 o
   6   3  17      353.65      308.24     21.22 o
   7   3  17      523.56      529.73     17.20 o
   8   3  17      500.53      538.23     24.76 o
   9   3  17       57.42       49.09     11.18 o
  10   3  17       11.92        3.38      7.62 o
  11   3  17      244.53      267.33     16.92 o
  12   3  17       10.96       15.84      8.83 o
  13   3  17       22.32       26.65     10.35 o
  14   3  17      116.89      113.83     19.27 o
   1   4  17       15.14       13.97      5.93 o
   2   4  17        4.49        4.37      4.90 o
   3   4  17      548.85      559.27     18.12 o
   4   4  17      304.24      296.69     13.94 o
   5   4  17       41.77       49.64      8.80 o
   6   4  17       38.03       41.28      9.16 o
   7   4  17       55.46       59.46     10.40 o
   8   4  17       25.24       35.37      7.99 o
   9   4  17      133.30      166.54     12.31 o
  10   4  17       28.66       29.86     10.42 o
  11   4  17        4.01        5.29      8.71 o
  12   4  17       20.47       22.40     10.64 o
  13   4  17       14.84       10.29      9.74 o
   0   5  17     2483.53     2379.32     60.64 o
   1   5  17       21.64       11.80      6.59 o
   2   5  17      172.99      168.25     11.59 o
   3   5  17       59.43       70.77     10.49 o
   4   5  17       13.98       13.98      6.94 o
   5   5  17        1.64        5.66      6.80 o
   6   5  17      115.61      118.04     11.38 o
   7   5  17      170.15      181.90     14.57 o
   8   5  17      303.51      287.04     16.14 o
   9   5  17       73.57       83.73     11.06 o
  10   5  17      165.23      157.84     13.57 o
  11   5  17        1.16       12.75     10.86 o
  12   5  17        7.97       20.24     11.98 o
   1   6  17       38.11       42.48     10.93 o
   2   6  17       68.44       73.95      9.71 o
   3   6  17        2.38        8.36      7.12 o
   4   6  17        3.25        2.34      6.99 o
   5   6  17      135.23      141.30     12.93 o
   6   6  17       37.31       29.88      9.20 o
   7   6  17       56.47       60.58     10.43 o
   8   6  17       13.16       14.21      8.10 o
   9   6  17       12.51       17.16      8.62 o
   0   7  17      201.11      200.51     22.71 o
   1   7  17       10.95        6.25      7.00 o
   2   7  17       15.18       10.53      8.21 o
   3   7  17        6.50       15.10      9.63 o
   4   7  17       16.58       12.24      8.86 o
   5   7  17       40.72       38.27     12.50 o
   0   0  18      129.83       97.07     11.66 o
   2   0  18     2184.72     2193.50     46.29 o
   4   0  18     1108.29     1132.93     24.77 o
   6   0  18     1617.69     1712.27     33.55 o
   8   0  18      775.53      855.00     26.89 o
  10   0  18      128.42      152.55      9.01 o
  12   0  18      323.27      323.41     26.56 o
  14   0  18      112.24       71.38     30.14 o
   1   1  18       31.02       27.69      4.84 o
   2   1  18      374.18      314.82      9.20 o
   3   1  18      139.33      128.75      6.46 o
   4   1  18     1079.73     1128.79     19.19 o
   5   1  18      106.30      103.34      6.56 o
   6   1  18       28.10       22.44      4.72 o
   7   1  18       38.11       31.76      4.62 o
   8   1  18       19.49        7.34      4.33 o
   9   1  18        8.18        3.04      4.72 o
  10   1  18      632.66      663.77     17.30 o
  11   1  18      138.28      147.89      9.70 o
  12   1  18       18.56        9.69      8.46 o
  13   1  18        4.36        6.20     11.45 o
  14   1  18      108.86      102.96     17.32 o
  15   1  18       67.20       73.39     17.61 o
   0   2  18        2.44        3.44      4.00 o
   1   2  18       37.85       39.25      3.94 o
   2   2  18       57.72       58.50      4.54 o
   3   2  18        3.74        3.03      2.43 o
   4   2  18       10.87       12.35      3.28 o
   5   2  18      117.66      116.67      6.73 o
   6   2  18       87.21       91.97      8.73 o
   7   2  18      391.36      442.00     20.15 o
   8   2  18      352.40      404.03     15.55 o
   9   2  18       62.64       84.48     14.81 o
  10   2  18      808.28      838.61     25.69 o
  11   2  18       78.07       91.16     15.80 o
  12   2  18       22.56       12.48      9.80 o
  13   2  18        2.77        8.11     10.72 o
  14   2  18       37.17       24.87     12.15 o
  15   2  18      109.60      106.28     18.98 o
   1   3  18       20.53       23.03      5.49 o
   2   3  18      172.19      180.73      9.81 o
   3   3  18       10.23        6.77      5.37 o
   4   3  18        0.72        1.60      4.87 o
   5   3  18       87.37       84.50      6.82 o
   6   3  18       65.86       71.91      8.35 o
   7   3  18       61.88       63.46      8.15 o
   8   3  18       21.19       22.36      8.02 o
   9   3  18        8.74        9.51      7.34 o
  10   3  18        0.81        5.75      7.32 o
  11   3  18        2.58        8.58      8.53 o
  12   3  18       15.43       14.24      9.54 o
  13   3  18       95.38      114.87     18.41 o
  14   3  18       19.32       31.29     14.04 o
   0   4  18      379.86      417.67     22.56 o
   1   4  18      168.67      197.91     11.32 o
   2   4  18      299.50      289.71     13.09 o
   3   4  18       10.73       14.27      6.64 o
   4   4  18       91.17       83.43     11.14 o
   5   4  18       19.52       11.96      6.42 o
   6   4  18       72.08       52.55      8.56 o
   7   4  18      216.55      226.81     13.52 o
   8   4  18       71.39       80.46      9.98 o
   9   4  18       69.98       62.11     12.32 o
  10   4  18       20.47       20.36      9.87 o
  11   4  18       61.34       61.64     12.09 o
  12   4  18       78.10       88.65     13.33 o
  13   4  18        8.12        8.22     10.55 o
   1   5  18      302.61      329.13     15.06 o
   2   5  18        0.74        5.60      6.12 o
   3   5  18      239.72      250.53     14.56 o
   4   5  18        2.31        2.55      6.53 o
   5   5  18       60.28       69.72     11.59 o
   6   5  18       16.66       13.81      7.76 o
   7   5  18      127.71      125.88     12.00 o
   8   5  18      298.48      299.38     16.42 o
   9   5  18      111.09      141.72     13.18 o
  10   5  18      139.16      176.44     13.94 o
  11   5  18       11.41       23.58     11.07 o
   0   6  18      147.55      147.65     17.03 o
   1   6  18      127.28      123.40     11.43 o
   2   6  18        6.06        5.42      7.03 o
   3   6  18       39.31       37.09      9.12 o
   4   6  18       13.90       10.33      7.99 o
   5   6  18        0.94        9.51      6.99 o
   6   6  18      217.61      248.11     15.91 o
   7   6  18       41.96       55.60     10.19 o
   8   6  18       25.69       14.69      8.12 o
   9   6  18       10.75       15.69      8.67 o
   1   7  18       14.35       13.10      8.41 o
   2   7  18        0.46        2.01      7.71 o
   3   7  18       26.34       15.01      8.97 o
   4   7  18        0.77       20.29      9.22 o
   2   0  19      751.07      718.50     22.94 o
   4   0  19      138.18      164.20     12.28 o
   6   0  19     1095.01     1117.83     25.68 o
   8   0  19      126.49      100.05      9.41 o
  10   0  19        2.98        5.39      4.42 o
  12   0  19        6.86        6.56     10.72 o
  14   0  19       18.46        0.00     20.58 o
   0   1  19     2069.06     2089.29     39.26 o
   1   1  19       16.52       12.25      3.67 o
   2   1  19      178.76      171.87      7.54 o
   3   1  19        9.09        9.83      4.10 o
   4   1  19      638.00      676.98     14.39 o
   5   1  19      243.58      222.00      8.68 o
   6   1  19       91.42      102.39      6.71 o
   7   1  19       11.01        7.97      4.08 o
   8   1  19      347.81      328.25     10.19 o
   9   1  19       15.57       15.52      7.11 o
  10   1  19      397.71      439.85     16.26 o
  11   1  19      275.13      311.62     13.21 o
  12   1  19       12.15        8.93      9.83 o
  13   1  19       99.61       84.04     13.64 o
  14   1  19        4.68        5.90     12.73 o
  15   1  19       20.20       11.73     18.79 o
   1   2  19       19.72       19.37      3.63 o
   2   2  19      582.35      603.21     13.35 o
   3   2  19      673.01      700.14     12.31 o
   4   2  19       77.96       79.14      7.17 o
   5   2  19       10.23        3.89      3.51 o
   6   2  19      202.65      217.63     10.04 o
   7   2  19       18.38       17.65      5.87 o
   8   2  19       24.12       21.92      8.12 o
   9   2  19      231.01      255.99     15.04 o
  10   2  19      172.10      234.13     15.90 o
  11   2  19       12.83       16.09      8.11 o
  12   2  19       52.12       29.05     11.11 o
  13   2  19       16.62       11.15     10.54 o
  14   2  19       32.75       29.23     12.68 o
   0   3  19        4.58        5.75      6.89 o
   1   3  19        4.72       12.50      5.36 o
   2   3  19      156.89      167.16      9.79 o
   3   3  19       96.95      100.75      9.08 o
   4   3  19       11.54        5.99      5.57 o
   5   3  19       80.61       77.70      8.55 o
   6   3  19       39.56       48.01      7.82 o
   7   3  19       11.46        9.02      7.05 o
   8   3  19      375.78      354.00     18.02 o
   9   3  19       90.62       90.10     19.09 o
  10   3  19        2.65        8.03      8.11 o
  11   3  19       10.65        0.75      8.03 o
  12   3  19      152.94      126.51     14.06 o
  13   3  19        3.82       10.45      8.67 o
  14   3  19        1.07        8.29     11.37 o
   1   4  19       17.44       21.83      6.80 o
   2   4  19      129.58      121.92     10.04 o
   3   4  19        7.63       14.33      6.92 o
   4   4  19      104.05      106.01     10.20 o
   5   4  19       71.12       75.79      9.40 o
   6   4  19       11.32       12.44      6.78 o
   7   4  19        5.76       16.07      6.88 o
   8   4  19      225.07      214.94     14.25 o
   9   4  19       24.64       20.60     11.38 o
  10   4  19        2.92       16.69     10.11 o
  11   4  19      118.19      134.35     15.33 o
  12   4  19       30.60       22.23     11.16 o
   0   5  19      718.69      661.37     28.55 o
   1   5  19      341.87      382.82     21.99 o
   2   5  19       83.83       83.31      9.78 o
   3   5  19       54.46       52.53     11.08 o
   4   5  19      354.30      350.17     17.03 o
   5   5  19      165.11      168.44     13.13 o
   6   5  19       11.30        9.53      7.00 o
   7   5  19        3.52       13.27      7.12 o
   8   5  19        5.44       10.48      7.86 o
   9   5  19      181.40      200.29     14.81 o
  10   5  19       47.26       99.82     14.82 o
  11   5  19        5.07        8.67     10.80 o
   1   6  19      185.87      193.36     23.48 o
   2   6  19       14.34       16.80      7.81 o
   3   6  19      388.84      376.96     18.76 o
   4   6  19        7.19        2.85      7.44 o
   5   6  19        4.01        9.47      8.42 o
   6   6  19       90.51      105.51     12.42 o
   7   6  19       20.40       22.32      8.86 o
   8   6  19        4.13        4.07      7.80 o
   0   7  19       16.85       13.92     10.59 o
   1   7  19        6.76       12.22      7.39 o
   2   7  19        2.81        6.54      7.60 o
   3   7  19       12.24       22.02      9.57 o
   0   0  20      120.49      111.64     15.58 o
   2   0  20      188.34      183.29     12.68 o
   4   0  20       96.17      109.90     14.63 o
   6   0  20        0.41        2.04      4.33 o
   8   0  20       22.03       19.84      5.90 o
  10   0  20       59.96       52.64      6.92 o
  12   0  20       14.67       16.39     14.70 o
  14   0  20        1.14        0.00     19.90 o
   1   1  20      340.16      302.20      8.41 o
   2   1  20      433.98      463.78     13.55 o
   3   1  20     1969.28     1965.31     28.51 o
   4   1  20      128.47      159.89      8.91 o
   5   1  20     1126.77     1100.48     19.73 o
   6   1  20        8.81        6.18      4.13 o
   7   1  20        3.66        3.11      3.86 o
   8   1  20       12.10        9.37      4.37 o
   9   1  20      117.11      134.39      9.11 o
  10   1  20       40.70       57.41      9.95 o
  11   1  20       22.53       31.51      8.11 o
  12   1  20        9.51        9.89     10.36 o
  13   1  20       13.90        9.77     10.14 o
  14   1  20        3.26        2.66     12.02 o
  15   1  20        1.49       12.88     18.01 o
   0   2  20       39.27       34.31      8.58 o
   1   2  20      537.23      507.57     11.18 o
   2   2  20       34.02       36.31      4.52 o
   3   2  20      469.43      492.50     10.17 o
   4   2  20      130.56      125.51     11.09 o
   5   2  20     1261.22     1287.31     24.03 o
   6   2  20       13.24       12.68      5.82 o
   7   2  20      826.07      777.32     20.53 o
   8   2  20      358.41      370.73     15.02 o
   9   2  20       17.04       17.12      8.12 o
  10   2  20       89.78       79.50     11.52 o
  11   2  20       17.29       10.92      8.20 o
  12   2  20       10.42       12.03      8.85 o
  13   2  20      144.71      175.35     17.74 o
  14   2  20       49.30       62.27     14.60 o
   1   3  20      467.78      519.84     15.70 o
   2   3  20       97.56       74.84      8.15 o
   3   3  20      840.13      805.58     21.32 o
   4   3  20      231.98      248.73     12.76 o
   5   3  20      158.73      128.27     10.30 o
   6   3  20        9.22       15.17      6.40 o
   7   3  20       99.84       90.92     11.51 o
   8   3  20        2.62        1.15      7.51 o
   9   3  20      190.29      151.86     20.30 o
  10   3  20       45.80       32.83      9.65 o
  11   3  20      191.19      196.57     15.92 o
  12   3  20       46.85       43.40     14.41 o
  13   3  20       39.85       32.83     10.82 o
   0   4  20      339.95      363.17     29.64 o
   1   4  20      850.15      810.20     22.41 o
   2   4  20      168.75      133.85     17.16 o
   3   4  20      209.01      207.20     12.85 o
   4   4  20       84.90       90.77      9.81 o
   5   4  20       54.11       45.12      8.05 o
   6   4  20       90.85       72.67      9.44 o
   7   4  20        4.55        4.23      6.62 o
   8   4  20        7.16        7.04      7.03 o
   9   4  20       42.83       37.58     10.65 o
  10   4  20      116.76      109.93     14.24 o
  11   4  20       26.23       17.28     10.08 o
  12   4  20       73.68       93.72     14.25 o
   1   5  20       45.61       47.37      9.74 o
   2   5  20      146.11      142.15     11.77 o
   3   5  20       75.99       77.42     11.61 o
   4   5  20      152.55      170.69     13.32 o
   5   5  20        3.99       12.69      7.28 o
   6   5  20        6.06        8.87      7.51 o
   7   5  20       41.54       36.75      9.52 o
   8   5  20        8.92       11.94      8.28 o
   9   5  20       13.57       10.72      8.02 o
  10   5  20       45.99       36.86     12.76 o
   0   6  20        0.29        9.41     10.74 o
   1   6  20       59.58       76.91     10.68 o
   2   6  20       65.04       79.19     10.52 o
   3   6  20       76.14       83.67     12.48 o
   4   6  20       16.41       21.65      8.96 o
   5   6  20        4.33        0.00      9.70 o
   6   6  20        6.18       11.53      8.29 o
   7   6  20       37.58       50.26     10.73 o
   2   0  21        4.94        3.36      6.62 o
   4   0  21     1531.06     1522.92     38.48 o
   6   0  21      617.30      635.39     23.86 o
   8   0  21      142.98      187.69     15.32 o
  10   0  21      156.91      197.34     27.80 o
  12   0  21        2.02       14.96     17.78 o
  14   0  21       85.01       97.38     30.40 o
   0   1  21     1109.89     1162.46     26.63 o
   1   1  21      103.84      106.98      6.43 o
   2   1  21     2601.71     2813.00     37.41 o
   3   1  21       63.02       65.02      6.12 o
   4   1  21        7.65       12.16      4.69 o
   5   1  21      170.52      186.80     10.17 o
   6   1  21        7.73        9.54      4.46 o
   7   1  21        5.22        8.26      4.23 o
   8   1  21      229.27      278.53     11.72 o
   9   1  21       66.74       79.34      8.05 o
  10   1  21       35.75       35.17      8.42 o
  11   1  21       73.77       56.77      8.85 o
  12   1  21      118.80      104.40     12.76 o
  13   1  21       87.29       80.17     13.35 o
  14   1  21        4.47       10.36     17.89 o
   1   2  21        1.17        8.96      4.78 o
   2   2  21      126.04      116.96      9.11 o
   3   2  21       27.86       29.14      7.23 o
   4   2  21       89.58       97.52     12.50 o
   5   2  21       17.41       14.72      6.04 o
   6   2  21      660.30      686.81     21.69 o
   7   2  21      246.11      256.04     12.69 o
   8   2  21      891.14      810.93     21.75 o
   9   2  21        2.23        9.49      6.42 o
  10   2  21        4.90       12.86      7.11 o
  11   2  21        7.49        6.02      7.80 o
  12   2  21       18.60       19.88      9.15 o
  13   2  21       39.46       50.28     13.65 o
  14   2  21        3.81       14.20     12.49 o
   0   3  21      390.14      404.81     20.28 o
   1   3  21      157.81      129.39     10.52 o
   2   3  21        6.23        2.09      5.26 o
   3   3  21      268.36      273.19     19.26 o
   4   3  21       28.76       26.23      6.93 o
   5   3  21      420.23      432.15     17.70 o
   6   3  21       31.53       19.19      6.97 o
   7   3  21       38.99       50.28     10.22 o
   8   3  21      205.14      250.76     19.09 o
   9   3  21       13.81       27.96      9.37 o
  10   3  21       82.52      100.52     12.87 o
  11   3  21       10.26       19.18      9.35 o
  12   3  21        1.78        8.42      9.21 o
  13   3  21       28.63       55.36     17.26 o
   1   4  21       32.26       51.98      7.67 o
   2   4  21        0.42       16.82      6.72 o
   3   4  21       16.69       26.39      7.52 o
   4   4  21      194.47      184.13     12.71 o
   5   4  21      119.93      140.23     14.32 o
   6   4  21        3.97        3.09      6.69 o
   7   4  21       25.00       18.02      7.67 o
   8   4  21        0.52        2.69      6.81 o
   9   4  21        6.41        3.86      8.39 o
  10   4  21      111.98      107.32     14.50 o
  11   4  21        8.37       11.90      8.72 o
   0   5  21      140.97      125.50     16.13 o
   1   5  21       98.33      107.47     10.88 o
   2   5  21      131.37      144.24     14.99 o
   3   5  21        6.44       22.94      9.35 o
   4   5  21       61.10       44.57     10.12 o
   5   5  21      158.83      159.81     13.71 o
   6   5  21      443.27      447.26     19.10 o
   7   5  21      319.50      324.01     17.62 o
   8   5  21        3.89        8.79      7.80 o
   9   5  21        8.20        9.00      8.30 o
  10   5  21       29.35       22.69     13.85 o
   1   6  21      317.84      312.10     22.26 o
   2   6  21        1.54        2.23      7.08 o
   3   6  21      102.68       95.23     12.08 o
   4   6  21        5.58        0.89      7.13 o
   5   6  21        4.25        1.63      7.36 o
   6   6  21        2.40       12.07      7.89 o
   7   6  21        5.36        0.90      7.32 o
   0   0  22     2250.79     2275.54     59.33 o
   2   0  22       79.08       65.93      9.82 o
   4   0  22       34.54       36.12      9.45 o
   6   0  22     1236.04     1324.51     36.54 o
   8   0  22        8.65        3.79      8.47 o
  10   0  22       11.91       21.96     14.25 o
  12   0  22       80.09      104.74     28.28 o
  14   0  22       21.65       19.81     24.22 o
   1   1  22       61.32       63.47      6.77 o
   2   1  22       96.82      144.22      7.48 o
   3   1  22       39.96       46.96      5.79 o
   4   1  22        8.72       12.78      4.57 o
   5   1  22       10.54        8.18      4.76 o
   6   1  22       32.62       27.41      6.03 o
   7   1  22       34.96       27.70      6.01 o
   8   1  22      267.11      302.48     13.38 o
   9   1  22       19.02        8.81      6.37 o
  10   1  22       21.70       22.38      7.40 o
  11   1  22       29.86       27.77     10.88 o
  12   1  22       38.59       34.18     10.20 o
  13   1  22       25.93       21.99     14.32 o
  14   1  22      154.64      159.82     21.10 o
   0   2  22        5.92        6.67      7.17 o
   1   2  22        4.50        8.63      4.96 o
   2   2  22      159.51      163.23     10.46 o
   3   2  22       62.12       70.49      8.19 o
   4   2  22       28.94       27.52     12.25 o
   5   2  22       50.47       59.30      9.63 o
   6   2  22      117.53      101.95      9.34 o
   7   2  22        5.23       10.06      6.06 o
   8   2  22       38.71       41.61      8.55 o
   9   2  22       69.77       81.58     13.46 o
  10   2  22      245.57      236.09     13.86 o
  11   2  22       91.15      116.49     11.91 o
  12   2  22       26.05       12.43     14.32 o
  13   2  22       31.33       17.38     12.52 o
   1   3  22       77.33       71.49      8.32 o
   2   3  22        3.33        3.24      5.38 o
   3   3  22       24.02       21.36      6.96 o
   4   3  22       41.81       48.24      7.88 o
   5   3  22       98.94       85.34      9.54 o
   6   3  22       14.64        7.19      7.40 o
   7   3  22       19.06       22.82      9.22 o
   8   3  22        5.90        7.51      8.19 o
   9   3  22       65.97       61.01     11.27 o
  10   3  22       18.23       15.29      9.45 o
  11   3  22       25.72       16.50     12.65 o
  12   3  22       11.96       12.72      8.93 o
   0   4  22      107.41      118.34     14.52 o
   1   4  22       34.70       38.76      7.84 o
   2   4  22        3.13        1.52      5.93 o
   3   4  22        3.65        8.07      6.95 o
   4   4  22        2.92        2.96      6.67 o
   5   4  22      276.68      220.69     19.39 o
   6   4  22      190.73      198.78     14.36 o
   7   4  22       19.72        9.74      6.99 o
   8   4  22       58.44       58.59     11.69 o
   9   4  22       37.86       18.15      9.83 o
  10   4  22       46.92       31.79     11.26 o
  11   4  22       60.95       49.01     11.78 o
   1   5  22        4.92        7.22      6.76 o
   2   5  22       18.00       18.36      8.92 o
   3   5  22      163.71      153.89     14.37 o
   4   5  22       16.29       14.52      8.09 o
   5   5  22       15.90       15.53      8.16 o
   6   5  22        8.30       29.66      8.85 o
   7   5  22       33.21       26.34      8.68 o
   8   5  22       43.71       40.35      9.79 o
   9   5  22        9.95        8.44      8.81 o
   0   6  22       16.38       15.71     11.27 o
   1   6  22       85.64       88.36     11.21 o
   2   6  22      135.12      157.50     14.51 o
   3   6  22       10.17       20.12      8.93 o
   4   6  22       60.21       46.77     10.54 o
   5   6  22       13.46        8.12      8.64 o
   6   6  22        5.35       14.33      9.21 o
   2   0  23     1273.48     1413.09     36.39 o
   4   0  23       16.01       28.06      9.20 o
   6   0  23      120.34      160.82     14.31 o
   8   0  23       14.60        9.84      9.37 o
  10   0  23      206.70      284.99     25.54 o
  12   0  23       55.76       66.81     26.42 o
   0   1  23       10.47        6.80      7.92 o
   1   1  23      857.88      891.54     19.49 o
   2   1  23       31.99       20.72      5.12 o
   3   1  23      300.97      296.41     10.48 o
   4   1  23      265.72      276.11     11.16 o
   5   1  23      507.78      527.21     15.13 o
   6   1  23      254.90      251.35     14.80 o
   7   1  23       40.39       38.25      9.47 o
   8   1  23        5.94       11.97      8.84 o
   9   1  23      247.35      266.16     13.54 o
  10   1  23       58.28       53.86      8.86 o
  11   1  23        8.99       11.77     11.74 o
  12   1  23       28.09       16.84     13.03 o
  13   1  23       62.72       61.07     16.39 o
   1   2  23      485.49      490.75     15.15 o
   2   2  23        2.24        5.72      5.68 o
   3   2  23     1142.16     1094.14     25.21 o
   4   2  23       72.44       60.38     11.94 o
   5   2  23      203.14      203.70     18.94 o
   6   2  23      192.79      190.57     13.73 o
   7   2  23       13.03       10.34      7.37 o
   8   2  23      397.81      455.46     27.34 o
   9   2  23      545.28      590.66     22.66 o
  10   2  23      149.66      130.73     13.46 o
  11   2  23      122.50      125.00     18.20 o
  12   2  23       33.66       26.02     15.04 o
  13   2  23       19.12       26.01     12.99 o
   0   3  23       36.27       21.61      9.37 o
   1   3  23      169.26      147.40     10.30 o
   2   3  23      128.94      134.81     10.80 o
   3   3  23      229.97      216.96     14.08 o
   4   3  23        2.48        7.88      6.50 o
   5   3  23       31.09       20.19      7.05 o
   6   3  23      146.78      143.44     13.62 o
   7   3  23      127.74      126.83     14.82 o
   8   3  23        6.65       10.13      8.66 o
   9   3  23       42.51       44.30     10.50 o
  10   3  23        2.62        4.76      8.01 o
  11   3  23       52.46       48.44     14.03 o
  12   3  23        8.93       18.00      9.69 o
   1   4  23       60.19       47.08     10.48 o
   2   4  23      236.58      216.91     12.88 o
   3   4  23      226.38      236.76     14.35 o
   4   4  23      833.26      821.57     24.01 o
   5   4  23       74.79       68.91      9.84 o
   6   4  23       11.65        7.49      7.35 o
   7   4  23      143.71      131.03     12.37 o
   8   4  23      132.61       99.83     14.13 o
   9   4  23        3.90        8.80      9.59 o
  10   4  23       14.11        8.98     10.26 o
   0   5  23      424.04      441.10     40.84 o
   1   5  23        3.58        4.48      7.07 o
   2   5  23       14.96       15.48      7.58 o
   3   5  23       21.65       26.73      8.84 o
   4   5  23       42.17       22.95      8.99 o
   5   5  23      185.74      180.66     18.42 o
   6   5  23        7.78       23.35      8.69 o
   7   5  23       27.69       37.07      9.07 o
   8   5  23       11.66       14.77     10.22 o
   1   6  23        9.69       21.47      8.81 o
   2   6  23        6.73        4.66      7.98 o
   3   6  23      226.55      243.45     18.70 o
   4   6  23        3.55       11.34      8.75 o
   0   0  24     1300.66     1436.25     67.82 o
   2   0  24      129.39      147.75     21.87 o
   4   0  24      835.16      823.52     29.26 o
   6   0  24       18.51        7.63      8.17 o
   8   0  24       40.87       37.89     15.96 o
  10   0  24      146.87      160.03     30.74 o
  12   0  24       37.22       24.39     22.52 o
   1   1  24        0.90       15.01      9.03 o
   2   1  24       35.50       49.35      7.34 o
   3   1  24      104.60      113.65      9.05 o
   4   1  24      238.54      217.49     11.43 o
   5   1  24        2.61        7.12      5.77 o
   6   1  24       12.08       13.95      6.57 o
   7   1  24       74.86       55.54      8.30 o
   8   1  24       41.10       46.74      8.01 o
   9   1  24       46.97       53.88     11.67 o
  10   1  24       32.58       55.56      9.76 o
  11   1  24       40.47       47.19     16.56 o
  12   1  24        1.20        4.47     12.89 o
  13   1  24       11.79        5.08     16.21 o
   0   2  24       89.88      107.21     18.38 o
   1   2  24      227.28      222.54     11.42 o
   2   2  24      140.75      127.38     10.28 o
   3   2  24        2.94        1.57      6.88 o
   4   2  24      107.88       82.25     10.64 o
   5   2  24       12.62        1.31      6.71 o
   6   2  24       14.87        9.29      6.96 o
   7   2  24       19.66       16.12      8.36 o
   8   2  24      209.43      256.23     15.97 o
   9   2  24      227.04      232.90     15.85 o
  10   2  24       85.03       98.08     12.35 o
  11   2  24       54.06       63.47     11.22 o
  12   2  24       24.92       14.36     14.94 o
   1   3  24      110.22      118.96      9.96 o
   2   3  24       88.50       98.29     10.34 o
   3   3  24      222.69      201.22     12.71 o
   4   3  24       22.32       12.74      7.00 o
   5   3  24      168.14      145.99     11.90 o
   6   3  24       74.30       67.76     11.14 o
   7   3  24       24.70       24.60      9.45 o
   8   3  24        6.30        6.80      7.85 o
   9   3  24       30.86       50.30     10.80 o
  10   3  24        0.54       20.14      9.32 o
  11   3  24       38.68       37.81     11.33 o
   0   4  24       52.98       20.45     17.15 o
   1   4  24       82.45       68.77      9.27 o
   2   4  24        9.14       23.04      7.43 o
   3   4  24        9.24       10.87      6.77 o
   4   4  24      119.52      121.97     11.82 o
   5   4  24      264.80      266.89     15.65 o
   6   4  24        4.85        6.94      7.48 o
   7   4  24       46.51       35.63      9.13 o
   8   4  24       30.64       34.02     11.24 o
   9   4  24        7.65        4.68      9.64 o
  10   4  24        9.32        9.72     10.67 o
   1   5  24       91.31       76.35     10.66 o
   2   5  24        3.94        8.57      7.86 o
   3   5  24       10.23        4.03      7.74 o
   4   5  24       10.98       14.48      8.44 o
   5   5  24       86.79       66.78     11.22 o
   6   5  24        2.88        7.71      8.23 o
   7   5  24       25.59       35.20      9.39 o
   0   6  24       40.70       26.90     13.98 o
   1   6  24        5.20        4.11      7.92 o
   2   6  24       59.11       44.31     10.75 o
   3   6  24       31.27       28.79     10.07 o
   2   0  25       22.19       15.64      8.75 o
   4   0  25      119.02      125.04     13.36 o
   6   0  25       16.28       23.77     13.33 o
   8   0  25      567.50      590.10     45.13 o
  10   0  25       37.84       23.45     23.54 o
  12   0  25        5.13        0.00     19.73 o
   0   1  25       26.41       26.16     20.32 o
   1   1  25       18.13       33.43     10.71 o
   2   1  25      380.56      433.28     17.29 o
   3   1  25       30.96       30.60      9.57 o
   4   1  25      186.36      191.70     13.94 o
   5   1  25       69.50       77.02      8.61 o
   6   1  25      511.08      596.88     18.56 o
   7   1  25        0.29        5.49      6.44 o
   8   1  25      192.60      194.03     14.01 o
   9   1  25      240.67      264.16     15.93 o
  10   1  25        8.26        0.52     11.26 o
  11   1  25       25.63       38.93     14.92 o
  12   1  25      100.29       83.24     31.58 o
   1   2  25       40.45       32.06      6.85 o
   2   2  25       57.47       58.91      8.38 o
   3   2  25        3.21        4.75      6.78 o
   4   2  25      447.52      484.12     21.66 o
   5   2  25       11.56       12.98      8.14 o
   6   2  25       27.07       16.60      8.55 o
   7   2  25        4.89        2.06      7.51 o
   8   2  25       33.10       35.35      9.52 o
   9   2  25        5.21       17.22      9.12 o
  10   2  25      188.05      227.23     16.11 o
  11   2  25        7.35       17.29     13.94 o
  12   2  25       49.65       42.72     20.76 o
   0   3  25      535.44      583.33     25.53 o
   1   3  25        2.06        0.28      5.59 o
   2   3  25        1.49        4.33      6.01 o
   3   3  25        1.58       13.13      6.61 o
   4   3  25       15.49       15.99      6.93 o
   5   3  25       89.81       96.42     12.49 o
   6   3  25       43.12       45.72     10.67 o
   7   3  25       57.37       38.45     16.41 o
   8   3  25        1.54        9.37      8.60 o
   9   3  25       12.20       10.86      9.77 o
  10   3  25       51.36       41.23     11.69 o
  11   3  25        2.54        8.52      9.85 o
   1   4  25        7.27        9.90      7.15 o
   2   4  25        9.43       16.56      7.95 o
   3   4  25       35.74       22.12      8.52 o
   4   4  25        1.01        9.13      7.65 o
   5   4  25        6.31       12.78      7.55 o
   6   4  25      108.88      107.72     11.85 o
   7   4  25       83.05       94.86     14.13 o
   8   4  25       11.13       10.89      9.75 o
   9   4  25        7.62       12.94     10.02 o
   0   5  25      156.11      139.28     18.31 o
   1   5  25      247.82      235.54     18.35 o
   2   5  25      512.45      566.95     22.36 o
   3   5  25       69.50       80.13     11.47 o
   4   5  25       59.92       70.94     11.05 o
   5   5  25       68.04       67.30     13.19 o
   6   5  25       26.97       10.49      8.46 o
   0   0  26     2317.69     2555.14    101.02 o
   2   0  26      148.36      189.18     18.38 o
   4   0  26       19.64       31.50     16.68 o
   6   0  26      450.22      619.14     42.93 o
   8   0  26      133.63      154.53     28.79 o
  10   0  26        1.69        5.93     22.27 o
  12   0  26       10.14        0.00     21.76 o
   1   1  26       18.29       17.20      9.91 o
   2   1  26      336.80      388.72     21.41 o
   3   1  26       99.97      103.22     18.56 o
   4   1  26       48.30       43.43      9.79 o
   5   1  26       14.94       19.20      7.63 o
   6   1  26        3.20       10.27      7.47 o
   7   1  26       99.76       78.46     10.46 o
   8   1  26      274.86      273.41     18.20 o
   9   1  26      165.22      149.89     14.69 o
  10   1  26       16.35       43.61     25.23 o
  11   1  26        1.24       33.19     27.69 o
   0   2  26      134.51      147.74     14.81 o
   1   2  26      699.97      747.67     21.71 o
   2   2  26        1.47        9.22      7.37 o
   3   2  26       18.59       15.73      7.71 o
   4   2  26       56.26       34.82     17.16 o
   5   2  26       81.99       80.79     11.25 o
   6   2  26       73.02       88.12     11.26 o
   7   2  26      102.50      107.66     12.39 o
   8   2  26       11.28        6.49      7.70 o
   9   2  26       33.83       34.05      9.90 o
  10   2  26       98.54      126.71     13.61 o
  11   2  26        5.99       22.52     17.84 o
   1   3  26       35.10       43.27      7.97 o
   2   3  26        1.48        5.73      6.52 o
   3   3  26       49.31       42.90     11.09 o
   4   3  26       36.00       27.45      7.91 o
   5   3  26        2.04       10.71      8.35 o
   6   3  26       29.44       30.23     10.03 o
   7   3  26        2.91        4.23      8.54 o
   8   3  26        9.95       31.35      9.99 o
   9   3  26       10.59       10.67     10.07 o
  10   3  26       39.02       16.28     10.76 o
   0   4  26      233.68      249.83     20.22 o
   1   4  26        4.74        4.82      6.79 o
   2   4  26       86.53      108.97     11.75 o
   3   4  26       31.30       19.99      8.19 o
   4   4  26       53.83       35.39      9.13 o
   5   4  26       10.41        0.09      6.79 o
   6   4  26      275.45      251.53     15.94 o
   7   4  26       59.54       36.91     16.52 o
   8   4  26       54.16       47.40     12.05 o
   1   5  26       23.57       26.89      9.34 o
   2   5  26       61.24       91.25     15.64 o
   3   5  26       33.70       44.31      9.95 o
   4   5  26       57.34       48.11     11.27 o
   5   5  26        2.89        7.03      8.45 o
   2   0  27       17.74        0.68     16.77 o
   4   0  27       32.86       33.62     19.22 o
   6   0  27      182.05      261.31     31.24 o
   8   0  27       26.54       20.15     23.29 o
  10   0  27        4.91        5.50     21.59 o
   0   1  27      140.78      119.73     26.76 o
   1   1  27        3.06        0.05      8.69 o
   2   1  27       16.02        4.31      9.28 o
   3   1  27      347.01      427.04     23.53 o
   4   1  27      186.38      186.15     17.52 o
   5   1  27      229.00      217.58     18.87 o
   6   1  27        2.35        1.97      7.53 o
   7   1  27      139.57      145.98     19.18 o
   8   1  27       11.22       25.18     11.23 o
   9   1  27       63.69       58.19     12.96 o
  10   1  27        2.07        0.00     20.75 o
  11   1  27       16.67        2.79     24.64 o
   1   2  27      120.33      130.83     17.05 o
   2   2  27       19.33       17.82      8.77 o
   3   2  27      225.12      223.90     15.38 o
   4   2  27       14.29       17.98      8.92 o
   5   2  27      146.11      150.70     13.85 o
   6   2  27      108.88      123.25     13.16 o
   7   2  27       54.21       47.30     10.66 o
   8   2  27        2.01       18.26      9.06 o
   9   2  27       15.50       16.67      9.44 o
  10   2  27        4.87        7.83      9.28 o
   0   3  27       13.55        4.04      8.91 o
   1   3  27       61.31       52.65      9.65 o
   2   3  27       70.49       99.58     10.79 o
   3   3  27       24.91       23.40      8.14 o
   4   3  27        5.79        6.95      7.97 o
   5   3  27       73.02       69.53     12.28 o
   6   3  27       51.49       61.27     11.73 o
   7   3  27        6.03       16.31      9.27 o
   8   3  27       43.18       41.35     11.22 o
   9   3  27        7.66        2.60      9.25 o
   1   4  27        2.35        8.07      7.65 o
   2   4  27      104.16       74.19     11.02 o
   3   4  27       38.35       44.55     11.21 o
   4   4  27       27.94       42.40      9.94 o
   5   4  27       39.91       45.21     10.50 o
   6   4  27        3.24        7.98      9.95 o
   7   4  27      123.92      177.84     17.56 o
   0   5  27       21.55       23.69     17.54 o
   1   5  27       17.54        4.63      8.55 o
   2   5  27       13.36        4.51      8.50 o
   3   5  27        1.60        8.80      8.44 o
   2   0  28      156.74      199.07     27.18 o
   4   0  28      105.51       91.96     22.95 o
   6   0  28       34.31       61.30     21.00 o
   8   0  28       68.34       71.63     25.83 o
   1   1  28       36.51       27.60     11.69 o
   2   1  28        4.13       11.39     10.34 o
   3   1  28       20.25       27.44     17.19 o
   4   1  28       21.40       33.71     14.74 o
   5   1  28       30.98       25.66     20.66 o
   6   1  28       15.79       40.39     21.00 o
   7   1  28       82.28       93.48     28.70 o
   8   1  28        7.38       14.82     22.95 o
   9   1  28        4.68       14.82     25.57 o
  10   1  28       81.06      198.22     37.26 o
   0   2  28      423.88      368.88     21.07 o
   1   2  28       13.74        1.58      7.90 o
   2   2  28      179.95      204.06     15.29 o
   3   2  28        3.04        1.33      7.68 o
   4   2  28       30.47       19.35      8.74 o
   5   2  28       56.06       54.12     12.46 o
   6   2  28       13.06        8.14      8.66 o
   7   2  28        7.43       19.92      9.16 o
   8   2  28       67.93       70.12     16.24 o
   9   2  28        2.39        4.95      9.85 o
   1   3  28        3.24        7.58      7.28 o
   2   3  28       25.73       36.67      8.63 o
   3   3  28      138.99      171.39     15.84 o
   4   3  28        0.54        7.68      8.93 o
   5   3  28       69.18       89.27     18.12 o
   6   3  28        3.75       11.03      8.81 o
   7   3  28        4.51       14.32     11.57 o
   8   3  28       28.22       23.65      9.96 o
   0   4  28        7.91        0.00      9.83 o
   1   4  28       15.11        8.17      7.63 o
   2   4  28        8.70       12.65      8.11 o
   3   4  28        1.13        5.02      7.46 o
   4   4  28       17.46       21.53      8.46 o
   5   4  28       48.62       28.12      9.34 o
   6   4  28        9.98        9.37     11.02 o
   1   1  29       35.04       38.36     21.76 o
   2   1  29      176.07      165.28     29.21 o
   3   1  29        2.48        0.00     17.53 o
   4   1  29       40.67       25.23     22.02 o
   5   1  29      173.65      173.75     31.33 o
   6   1  29      221.45      270.03     35.48 o
   7   1  29       82.79      112.11     30.31 o
   8   1  29       62.56       77.90     28.70 o
   9   1  29       27.34       46.99     28.11 o
   1   2  29       24.79       22.64      9.28 o
   2   2  29       10.31        7.23      8.28 o
   3   2  29       99.38       93.91     12.37 o
   4   2  29       80.57       90.68     12.77 o
   5   2  29        7.40       18.57      8.86 o
   6   2  29       87.08       84.89     13.86 o
   7   2  29       18.84       30.60     11.12 o
   8   2  29       18.49        7.48     10.97 o
   0   3  29        1.50       10.86     13.34 o
   1   3  29      153.87      150.38     14.29 o
   2   3  29        1.62        0.00      6.68 o
   3   3  29       14.52       15.92      9.35 o
   4   3  29        1.63       20.20      9.48 o
   5   3  29        1.04        9.55      9.57 o
   6   3  29      115.28       99.62     14.17 o
   7   3  29       16.97        4.81      9.52 o
   1   4  29        1.59        2.15      7.90 o
   2   4  29        0.96        9.23      8.69 o
   3   4  29       25.24       18.31      8.81 o
   4   4  29       66.43       61.85     20.64 o
   1   1  30        0.77        0.00     16.77 o
   2   1  30        7.47        4.83     21.25 o
   3   1  30       50.10       54.70     24.56 o
   4   1  30        9.81       55.12     22.86 o
   5   1  30        3.86        6.69     22.18 o
   6   1  30      161.20      214.99     34.12 o
   7   1  30      259.72      340.22     40.31 o
   8   1  30        1.91        0.00     21.51 o
   0   2  30       13.18       11.18     22.61 o
   1   2  30      157.35      160.17     22.08 o
   2   2  30        0.29        0.00      7.72 o
   3   2  30       17.41       31.83     11.24 o
   4   2  30       64.45       91.53     14.59 o
   5   2  30       33.04       31.63     13.42 o
   6   2  30      193.84      180.73     20.10 o
   7   2  30       94.73      105.57     17.42 o
   1   3  30       45.72       44.64      9.73 o
   2   3  30        0.25        1.99      9.22 o
   3   3  30        3.17        4.23      9.10 o
   4   3  30        9.70        7.82      9.18 o
   5   3  30        1.57        5.23     10.02 o
   6   3  30        1.32        1.63      9.22 o
   0   4  30       92.94       99.83     17.17 o
   1   4  30        5.08        7.35      8.49 o
   2   4  30      125.14      112.49     12.92 o
   2   1  31       66.04       46.15     24.98 o
   3   1  31        8.58        8.47     21.76 o
   4   1  31       31.35       43.27     23.12 o
   5   1  31        3.90        0.00     22.95 o
   6   1  31       28.30       44.20     26.93 o
   7   1  31       14.69       24.47     24.89 o
   1   2  31        4.92        0.00     20.41 o
   2   2  31        0.02        0.00     20.66 o
   3   2  31       70.95       91.70     29.30 o
   4   2  31       19.96       48.92     14.61 o
   5   2  31       35.06       43.11     13.60 o
   6   2  31        6.14        7.28     11.47 o
   0   3  31        4.43       10.69     17.70 o
   1   3  31       18.36       23.30      9.04 o
   2   3  31       89.64       67.00     13.34 o
   3   3  31       41.51       46.40     12.05 o
   4   3  31       37.07       51.24     12.32 o
   1   2  32       16.03        0.00     22.35 o
   2   2  32        4.66        2.20     24.47 o
   3   2  32        3.47        0.00     24.64 o
   4   2  32       26.48      100.76     28.96 o
   5   2  32       22.28       11.79     17.78 o
   1   3  32        9.40        0.00     11.58 o
   2   2  33        8.81       10.50     24.13 o
 
